# Supplementary material for: Environmental and public health co-benefits of consumer switches to immunity-supporting food
Source: Ambio. 2022 Jan 25;51(7):1658–72. doi: 10.1007/s13280-021-01693-w (PMC8787970; doi:10.1007/s13280-021-01693-w)
Supplement: Supplementary file 2 — Supplementary file2 (XLSX 187 kb) [file 13280_2021_1693_MOESM2_ESM.xlsx]

## Sheet: Metadata
Supplementary Data for:
Tulloch A.I.T., Oh R.R.Y, Gallegos D (2022) Environmental and public health co-benefits of consumer switches to immunity-supporting food. Ambio doi : 10.1007/s13280-021-01693-w
Worksheet
Data S1a HealthDat MetaAnalys	All dose-response meta-analyses reviewed, with column D indicating the most recent/relevant meta-analyses that were included in this analysis
Data S1b HealthDatFinal	Health impacts of consuming an additional serving of food per day for 150 food items in 23 food groups
Data S2 EnvDatFinal	Impacts of production of each food per unit of primary nutritional benefit (also known as a functional unit, e.g. 1 kg of brown rice or 1 l of milk), as estimated by meta-analyses of life-cycle assessments (LCAs) that account for the environmental impacts of plant and animal production
Data S3 FrequencybyCountry	Frequency of recommendation on the Internet of 23 food groups as having immunity-boosting properties, tabulated for six different regions around the globe (Australia, India, Nigeria, Singapore, UK, USA)
Data S4 ModelFixedEf_FoodGroup	Fixed effects from 15 mixed-effects models with a Poisson link where the response variable was the frequency of recommendation of each of the 23 food groups across the 25 webpages evaluated for each of the six regions (an integer taking possible values of 0 to 25, n = 132). The predictor variables were plant/animal food-group classifier (binary), food-group impact (see Supplementary Table S1 for …
Data S5 ModelRanEf_Groups	Random effects from 15 mixed-effects models with a Poisson link where the response variable was the frequency of recommendation of each of the 23 food groups across the 25 webpages evaluated for each of the six regions (an integer taking possible values of 0 to 25, n = 132). The predictor variables were plant/animal food-group classifier (binary), food-group impact, and an interaction term betwee…
Data S6 ModelFixedEf_FoodItem	Fixed effects from 15 mixed-effects models fitting a binomial link to food item recommendation frequency and relating this frequency to the average impact of all food items for each of the 15 health and environmental indicators. The response variable was the occurrence of each of the 150 food items across the 25 webpages evaluated for each of the 6 regions (a binary value of 0 or 1, n = 22 200). …

## Sheet: Data S1a HealthDat MetaAnalys
ID	Lead Author	Year Published	Included in this analysis?	Journal	Publication Name	Food	ClarkGroupingGroup	Health Group	LCA Food	AyeshaGroupingGroup	Model type	Addition amount (g)	New_serving_size	Additional Notes	Meta-Analysis?	Incidence/Mortality	Disease Outcome	DiseaseOutcomeGrouped	RR	Lower	Upper	RR_linear_perdose	Adjusted_Lower	Adjusted_Upper
1	Ronksley	2011	Yes	BMJ	Association of alcohol consumption with selected cardiovascular disease outcomes: a systematic review and meta-analysis	Alcohol	Alcohol	Alcohol	Alcohol	Alcohol	Addition	8.5	10		Yes	Mortality	ACM	ACM	0.83	0.8	0.86	0.8	0.764706	0.835294
2	Ronksley	2011	Yes	BMJ	Association of alcohol consumption with selected cardiovascular disease outcomes: a systematic review and meta-analysis	Alcohol	Alcohol	Alcohol	Alcohol	Alcohol	Addition	8.5	10		Yes	Incidence	CHD	CHD	0.75	0.65	0.88	0.705882	0.588235	0.858824
5	Ronksley	2011	Yes	BMJ	Association of alcohol consumption with selected cardiovascular disease outcomes: a systematic review and meta-analysis	Alcohol	Alcohol	Alcohol	Alcohol	Alcohol	Addition	8.5	10		Yes	Incidence	Stroke	Stroke	0.8	0.74	0.87	0.764706	0.694118	0.847059
3	Bagnardi	2014	Yes	British Journal of Cancer	Alcohol consumption and site-specific cancer risk: a comprehensive dose-response meta-analysis	Alcohol	Alcohol	Alcohol	Alcohol	Alcohol	Quintiles	12.5	10		Yes	Incidence	Colorectal Cancer	Colorectal Cancer	0.99	0.95	1.04	0.992	0.96	1.032
4	Li	2016	Yes	AJCN	Association between alcohol consumption and the risk of incident type 2 diabetes: a systematic review and dose-response meta-analysis	Alcohol	Alcohol	Alcohol	Alcohol	Alcohol	Addition	12	10		Yes	Incidence	Diabetes	Diabetes	0.74	0.72	0.77	0.783333	0.766667	0.808333
9	Feskens	2013	No	Current Diabetes Reports	Meat Consumption, Diabetes, and Its Complications	Poultry	Chicken	Chicken	Chicken	Poultry	Addition	100	100		Yes	Incidence	Diabetes	Diabetes	1.04	0.82	1.32	1.04	0.82	1.32
6	Abete	2014	Yes	Journal of Nutrition	Association between total, processed, red and white meat consumption and all-cause, CVD and IHD mortality: a meta-analysis of cohort studies	White meat	Chicken	Chicken	Chicken	Poultry	Addition	100	100		Yes	Mortality	ACM	ACM	0.9	0.73	1.11	0.9	0.73	1.11
7	Abete	2014	Yes	Journal of Nutrition	Association between total, processed, red and white meat consumption and all-cause, CVD and IHD mortality: a meta-analysis of cohort studies	White meat	Chicken	Chicken	Chicken	Poultry	Addition	100	100		Mortality	Mortality	CVD	CHD	1	0.87	1.15	1	0.87	1.15
8	Shi	2014	Yes	European Journal of Nutrition	Dose-response meta-analysis of poultry intake and colorectal cancer incidence and mortality	Poultry	Chicken	Chicken	Chicken	Poultry	Addition	50	100		Yes	Incidence	Colorectal Cancer	Colorectal Cancer	0.89	0.81	0.97	0.78	0.62	0.94
10	Mohammadi	2017	Yes	Clinical Nutrition ESPEN	Dietary poultry intake and the risk of stroke: a dose-response meta-analysis of prospective cohort studies	Poultry	Chicken	Chicken	Chicken	Poultry	Addition	50	100	3.5 servings (100g) per week	Yes	Incidence	Diabetes	Diabetes	1.03	0.9	1.16	1.06	0.8	1.32
225	Mohammadi	2018	No	Clinical Nutrition ESPEN 23, 25-33.	Dietary poultry intake and the risk of stroke: A dose–response meta-analysis of prospective cohort studies.	Poultry	Chicken	Chicken	Chicken	Poultry	Addition	100	100		Yes	Incidence	Stroke	Stroke	1	0.96	1.03	1	0.96	1.03
186	Grosso	2017	Yes	American Journal of Epidemiology 185:1304-1316.	Dietary Flavonoid and Lignan Intake and Mortality in Prospective Cohort Studies: Systematic Review and Dose-Response Meta-Analysis	Cocoa	Cocoa	Cocoa	Cocoa	Cocoa	Addition	30	20		Yes	Mortality	ACM	ACM	0.95	0.92	1.03	0.966667	0.946667	1.02
191	Yuan	2017	Yes	Nutrients 9, 688.	Chocolate consumption and risk of coronary heart disease, stroke, and diabetes: a meta-analysis of prospective studies.	Cocoa	Cocoa	Cocoa	Cocoa	Cocoa	Addition	12.8571	20	Non-linear; 3 servings extra per week; one serving defined as 30g- converted to daily dose	Yes	Incidence	CHD	CHD	0.91	0.85	0.97
192	Yuan	2017	No	Nutrients 9, 688.	Chocolate consumption and risk of coronary heart disease, stroke, and diabetes: a meta-analysis of prospective studies.	Cocoa	Cocoa	Cocoa	Cocoa	Cocoa	Addition	12.8571	20	Non-linear; 3 servings extra per week; one serving defined as 30g- converted to daily dose	Yes	Incidence	Stroke	Stroke	0.87	0.81	0.94
193	Yuan	2017	No	Nutrients 9, 688.	Chocolate consumption and risk of coronary heart disease, stroke, and diabetes: a meta-analysis of prospective studies.	Cocoa	Cocoa	Cocoa	Cocoa	Cocoa	Addition	12.8571	20	Non-linear; 3 servings extra per week; one serving defined as 30g- converted to daily dose	Yes	Incidence	Diabetes	Diabetes	0.76	0.63	0.91
185	Morze	2020	No	European Journal of Nutrition 59, 389-397.	Chocolate and risk of chronic disease: a systematic review and dose-response meta-analysis.	Cocoa	Cocoa	Cocoa	Cocoa	Cocoa	Addition	NA	20	High vs low (no dose response)	Yes	Mortality	ACM	ACM	0.98	0.93	1.03	NA	NA	NA
187	Morze	2020	Yes	European Journal of Nutrition 59, 389-397.	Chocolate and risk of chronic disease: a systematic review and dose-response meta-analysis.	Cocoa	Cocoa	Cocoa	Cocoa	Cocoa	Addition	10	20		Yes	Incidence	CHD	CHD	0.96	0.93	0.99	0.92	0.86	0.98
188	Morze	2020	Yes	European Journal of Nutrition 59, 389-397.	Chocolate and risk of chronic disease: a systematic review and dose-response meta-analysis.	Cocoa	Cocoa	Cocoa	Cocoa	Cocoa	Addition	10.7	20	High vs low (no dose response)	Yes	Incidence	Colorectal Cancer	Colorectal Cancer	1.05	0.75	1.47	1.09346	0.53271	1.8785
189	Morze	2020	Yes	European Journal of Nutrition 59, 389-397.	Chocolate and risk of chronic disease: a systematic review and dose-response meta-analysis.	Cocoa	Cocoa	Cocoa	Cocoa	Cocoa	Addition	10	20		Yes	Incidence	Stroke	Stroke	0.9	0.82	0.98	0.8	0.64	0.96
190	Morze	2020	Yes	European Journal of Nutrition 59, 389-397.	Chocolate and risk of chronic disease: a systematic review and dose-response meta-analysis.	Cocoa	Cocoa	Cocoa	Cocoa	Cocoa	Addition	10	20		Yes	Incidence	Diabetes	Diabetes	0.94	0.88	1.01	0.88	0.76	1.02
14	Ding	2014	Yes	Diabetes Care	Caffeinated and decaffeinated coffee consumption and risk of type 2 diabetes: a systematic review and dose-response meta-analysis	Coffee	Coffee	Coffee	Coffee	Coffee	Addition	200	20	2 cups coffee	Yes	Incidence	Diabetes	Diabetes	0.85	0.82	0.88	0.985	0.982	0.988
11	Grosso	2016	Yes	European Journal of Epidemiology	Coffee consumption and risk of all-cause, cardiovascular, and cancer mortality in smokers and non-smokers: a dose-response meta-analysis	Coffee	Coffee	Coffee	Coffee	Coffee	Addition	200	20	2 cups	Yes	Mortality	ACM	ACM	0.85	0.82	0.89	0.985	0.982	0.989
12	Grosso	2016	Yes	European Journal of Epidemiology	Coffee consumption and risk of all-cause, cardiovascular, and cancer mortality in smokers and non-smokers: a dose-response meta-analysis	Coffee	Coffee	Coffee	Coffee	Coffee	Addition	200	20	2 cups	Yes	Mortality	CHD	CHD	0.86	0.76	0.97	0.986	0.976	0.997
15	Grosso	2016	Yes	European Journal of Epidemiology	Coffee consumption and risk of all-cause, cardiovascular, and cancer mortality in smokers and non-smokers: a dose-response meta-analysis	Coffee	Coffee	Coffee	Coffee	Coffee	Addition	200	20	2 cups	Yes	Mortality	Stroke	Stroke	0.72	0.59	0.88	0.972	0.959	0.988
13	Gan	2017	Yes	Oncotarget	Association of coffee consumption with risk of colorectal cancer: a meta-analysis of prospective cohort studies	Coffee	Coffee	Coffee	Coffee	Coffee	Addition	200	20	2 cups coffee	Yes	Incidence	Colorectal Cancer	Colorectal Cancer	1	0.96	1.04	1	0.996	1.004
126	Aune	2012	No	Annals of Oncology	Dairy products and colorectal cancer risk: a systematic review and meta-analysis of cohort studies	Butter	Dairy	Dairy	Dairy	Fermented Dairy (Yoghurt, Kefir, Cheese)	Addition	20	20	High vs low	Yes	Incidence	Colorectal Cancer	Colorectal Cancer	0.91	0.58	1.43	0.91	0.58	1.43
136	Aune	2012	No	Annals of Oncology	Dairy products and colorectal cancer risk: a systematic review and meta-analysis of cohort studies	Cheese	Dairy	Dairy	Dairy	Fermented Dairy (Yoghurt, Kefir, Cheese)	Addition	50	50		Yes	Incidence	Colorectal Cancer	Colorectal Cancer	0.96	0.83	1.12	0.96	0.83	1.12
141	Aune	2012	No	Annals of Oncology	Dairy products and colorectal cancer risk: a systematic review and meta-analysis of cohort studies	Yoghurt	Dairy	Dairy	Dairy	Fermented Dairy (Yoghurt, Kefir, Cheese)	Addition	200	100		Yes	Incidence	Colorectal Cancer	Colorectal Cancer	1	0.67	1.48	1	0.835	1.24
152	Aune	2012	No	Annals of Oncology	Dairy products and colorectal cancer risk: a systematic review and meta-analysis of cohort studies	Milk	Dairy	Dairy	Dairy	Milk	Addition	200	200		Yes	Incidence	Colorectal Cancer	Colorectal Cancer	0.9	0.85	0.94	0.9	0.85	0.94
21	Aune	2013	Yes	AJCN	Dairy products and the risk of type 2 diabetes: a systematic review and dose-response meta-analysis of cohort studies	Cheese	Dairy	Dairy	Dairy	Fermented Dairy (Yoghurt, Kefir, Cheese)	Addition	50	50	non-linear curve	Yes	Incidence	Diabetes	Diabetes	0.92	0.86	0.99	0.92	0.86	0.99
21	Aune	2013	Yes	AJCN	Dairy products and the risk of type 2 diabetes: a systematic review and dose-response meta-analysis of cohort studies	Yoghurt	Dairy	Dairy	Dairy	Fermented Dairy (Yoghurt, Kefir, Cheese)	Addition	200	100	non-linear curve	Yes	Incidence	Diabetes	Diabetes	0.78	0.6	1.02	0.89	0.8	1.01
21	Aune	2013	Yes	AJCN	Dairy products and the risk of type 2 diabetes: a systematic review and dose-response meta-analysis of cohort studies	Milk	Dairy	Dairy	Dairy	Milk	Addition	200	200	has breakdown of foods	Yes	Incidence	Diabetes	Diabetes	0.87	0.72	1.04	0.87	0.72	1.04
16	Mullie	2016	No	BMC Public Health	Daily milk consumption and all-cause mortality, coronary heart disease and stroke: a systematic review and meta- analysis of observational cohort studies	Milk	Dairy	Dairy	Dairy	NA	Addition	200	200	200mL	Yes	Mortality	ACM	ACM	1.01	0.96	1.06	1.01	0.96	1.06
18	Mullie	2016	No	BMC Public Health	Daily milk consumption and all-cause mortality, coronary heart disease and stroke: a systematic review and meta- analysis of observational cohort studies	Milk	Dairy	Dairy	Dairy	NA	Addition	200	200	200mL	Yes	Incidence	CHD	CHD	1.01	0.98	1.05	1.01	0.98	1.05
22	Mullie	2016	No	BMC Public Health	Daily milk consumption and all-cause mortality, coronary heart disease and stroke: a systematic review and meta- analysis of observational cohort studies	Dairy	Dairy	Dairy	Dairy	NA	Addition	200	200	200mL	Yes	Non-fatal	Stroke	Stroke	0.91	0.82	1.02	0.91	0.82	1.02
124	Pimpin	2016	Yes	PLOS ONE 11, e0158118.	Is Butter Back? A Systematic Review and Meta-Analysis of Butter Consumption and Risk of Cardiovascular Disease, Diabetes, and Total Mortality.	Butter	Dairy	Dairy	Dairy	Butter	Addition	14	20		Yes	Mortality	ACM	ACM	1.0134	0.93	1.03	1.01914	0.9	1.04286
125	Pimpin	2016	Yes	PLOS ONE 11, e0158118.	Is Butter Back? A Systematic Review and Meta-Analysis of Butter Consumption and Risk of Cardiovascular Disease, Diabetes, and Total Mortality.	Butter	Dairy	Dairy	Dairy	Butter	Addition	14	20		Yes	Mortality	CHD	CHD	0.99	0.96	1.03	0.985714	0.942857	1.04286
127	Lu	2016	Yes	Nutrition Journal	Dairy products intake and cancer mortality risk: a meta-analysis of 11 population-based cohort studies. Nutr J 15, 91 (2016). https://doi-org.ezproxy1.library.usyd.edu.au/10.1186/s12937-016-0210-9	Butter	Dairy	Dairy	Dairy	Butter	Addition	10	20		Yes	Incidence	Cancer	Colorectal Cancer	1.13	0.89	1.44	1.26	0.78	1.88
128	Pimpin	2016	Yes	PLOS ONE 11, e0158118.	Is Butter Back? A Systematic Review and Meta-Analysis of Butter Consumption and Risk of Cardiovascular Disease, Diabetes, and Total Mortality.	Butter	Dairy	Dairy	Dairy	Butter	Addition	14	20		Yes	Incidence	Diabetes	Diabetes	0.96	0.93	0.99	0.942857	0.9	0.985714
130	Pimpin	2016	Yes	PLOS ONE 11, e0158118.	Is Butter Back? A Systematic Review and Meta-Analysis of Butter Consumption and Risk of Cardiovascular Disease, Diabetes, and Total Mortality.	Butter	Dairy	Dairy	Dairy	Butter	Addition	14	20		Yes	Incidence	Stroke	Stroke	1.01	0.98	1.03	1.01429	0.971429	1.04286
131	De Goede J., Soedamah‐Muthu S.S., Pan A., Gijsbers L., Geleijnse J.M. (2016) Dairy consumption and risk of stroke: a systematic review and updated dose–response meta‐analysis of prospective cohort studies. Journal of the American Heart Association 5, e002787.	2016	Yes	Journal of the American Heart Association 5, e002787.	Dairy consumption and risk of stroke: a systematic review and updated dose–response meta‐analysis of prospective cohort studies.	Butter	Dairy	Dairy	Dairy	Butter	Addition	10	20		Yes	Incidence	Stroke	Stroke	1	0.99	1.01	1	0.98	1.02
135	Lu	2016	Yes	Nutrition Journal	Dairy products intake and cancer mortality risk: a meta-analysis of 11 population-based cohort studies. Nutr J 15, 91 (2016). https://doi-org.ezproxy1.library.usyd.edu.au/10.1186/s12937-016-0210-9	Cheese	Dairy	Dairy	Dairy	Fermented Dairy (Yoghurt, Kefir, Cheese)	Addition	20	50		Yes	Incidence	Cancer	Colorectal Cancer	1.23	0.94	1.61	1.575	0.85	2.525
137	Gijsbers L., Ding E.L., Malik V.S., de Goede J., Geleijnse J.M., Soedamah-Muthu S.S. (2016) Consumption of dairy foods and diabetes incidence: a dose-response meta-analysis of observational studies. The American Journal of Clinical Nutrition 103, 1111-1124.	2016	No	The American Journal of Clinical Nutrition 103, 1111-1124.	Consumption of dairy foods and diabetes incidence: a dose-response meta-analysis of observational studies.	Cheese	Dairy	Dairy	Dairy	Fermented Dairy (Yoghurt, Kefir, Cheese)	Addition	40	50		Yes	Incidence	Diabetes	Diabetes	1.02	0.95	1.09	1.025	0.9375	1.1125
138	De Goede J., Soedamah‐Muthu S.S., Pan A., Gijsbers L., Geleijnse J.M. (2016) Dairy consumption and risk of stroke: a systematic review and updated dose–response meta‐analysis of prospective cohort studies. Journal of the American Heart Association 5, e002787.	2016	Yes	Journal of the American Heart Association 5, e002787.	Dairy consumption and risk of stroke: a systematic review and updated dose–response meta‐analysis of prospective cohort studies.	Cheese	Dairy	Dairy	Dairy	Fermented Dairy (Yoghurt, Kefir, Cheese)	Addition	200	50		Yes	Incidence	Stroke	Stroke	0.91	0.86	0.96	0.9775	0.965	0.99
142	Gijsbers L., Ding E.L., Malik V.S., de Goede J., Geleijnse J.M., Soedamah-Muthu S.S. (2016) Consumption of dairy foods and diabetes incidence: a dose-response meta-analysis of observational studies. The American Journal of Clinical Nutrition 103, 1111-1124.	2016	No	The American Journal of Clinical Nutrition 103, 1111-1124.	Consumption of dairy foods and diabetes incidence: a dose-response meta-analysis of observational studies.	Yoghurt	Dairy	Dairy	Dairy	Fermented Dairy (Yoghurt, Kefir, Cheese)	Addition	200	100	non-linear curve	Yes	Incidence	Diabetes	Diabetes	0.9	0.85	0.95	0.95	0.925	0.975
143	De Goede J., Soedamah‐Muthu S.S., Pan A., Gijsbers L., Geleijnse J.M. (2016)	2016	Yes	Journal of the American Heart Association 5, e002787.	Dairy consumption and risk of stroke: a systematic review and updated dose–response meta‐analysis of prospective cohort studies.	Yoghurt	Dairy	Dairy	Dairy	Fermented Dairy (Yoghurt, Kefir, Cheese)	Addition	100	100		Yes	Incidence	Stroke	Stroke	1.02	0.9	1.17	1.02	0.9	1.17
151	Lu	2016	Yes	Nutrition Journal	Dairy products intake and cancer mortality risk: a meta-analysis of 11 population-based cohort studies. Nutr J 15, 91 (2016). https://doi-org.ezproxy1.library.usyd.edu.au/10.1186/s12937-016-0210-9	Milk	Dairy	Dairy	Dairy	Milk	Addition	200	200		Yes	Incidence	Cancer	Colorectal Cancer	0.97	0.92	1.03	0.97	0.92	1.03	0.97	0.925
153	Gijsbers L., Ding E.L., Malik V.S., de Goede J., Geleijnse J.M., Soedamah-Muthu S.S. (2016) Consumption of dairy foods and diabetes incidence: a dose-response meta-analysis of observational studies. The American Journal of Clinical Nutrition 103, 1111-1124.	2016	No	The American Journal of Clinical Nutrition 103, 1111-1124.	Consumption of dairy foods and diabetes incidence: a dose-response meta-analysis of observational studies.	Milk	Dairy	Dairy	Dairy	Milk	Addition	200	200		Yes	Incidence	Diabetes	Diabetes	0.97	0.93	1.02	0.97	0.93	1.02
154	De Goede J., Soedamah‐Muthu S.S., Pan A., Gijsbers L., Geleijnse J.M. (2016) Dairy consumption and risk of stroke: a systematic review and updated dose–response meta‐analysis of prospective cohort studies. Journal of the American Heart Association 5, e002787.	2016	Yes	Journal of the American Heart Association 5, e002787.	Dairy consumption and risk of stroke: a systematic review and updated dose–response meta‐analysis of prospective cohort studies.	Milk	Dairy	Dairy	Dairy	Milk	Addition	200	200		Yes	Incidence	Stroke	Stroke	0.93	0.88	0.98	0.93	0.88	0.98
17	Schwingshakl	2017	Yes	AJCN	Food groups and risk of all-cause mortality: a systematic review and meta-analysis of prospective studies	Dairy	Dairy	Dairy	Dairy	NA	Addition	200	200		Yes	Mortality	ACM	ACM	0.98	0.93	1.03	0.98	0.93	1.03
19	Bechthold	2017	Yes	Critical Reviews in Food Science and Nutrition	Food groups and risk of coronary heart disease, stroke and heart failure: A systematic review and dose-response meta-analysis of prospective studies	Dairy	Dairy	Dairy	Dairy	NA	Addition	200	200		Yes	Incidence	CHD	CHD	0.99	0.96	1.02	0.99	0.96	1.02
23	Bechthold	2017	No	Critical Reviews in Food Science and Nutrition	Food groups and risk of coronary heart disease, stroke and heart fialure: A systematic review and dose-response meta-analysis of prospective studies	Dairy	Dairy	Dairy	Dairy	NA	Addition	200	200		Yes	Incidence	Stroke	Stroke	0.98	0.96	1	0.98	0.96	1
132	Guo J., Astrup A., Lovegrove J.A., Gijsbers L., Givens D.I., Soedamah-Muthu S.S. (2017)	2017	No	European Journal of Epidemiology 32, 269-287.	Milk and dairy consumption and risk of cardiovascular diseases and all-cause mortality: dose–response meta-analysis of prospective cohort studies.	Cheese	Dairy	Dairy	Dairy	Fermented Dairy (Yoghurt, Kefir, Cheese)	Addition	10	50		Yes	Mortality	ACM	ACM	0.99	0.96	1.01	0.95	0.8	1.05	0.992442	0.894186
133	Tong	2017	No	Nutrients 9, 688.	Cheese Consumption and Risk of All-Cause Mortality: A Meta-Analysis of Prospective Studies	Cheese	Dairy	Dairy	Dairy	Fermented Dairy (Yoghurt, Kefir, Cheese)	Addition	43	50		Yes	Mortality	ACM	ACM	1.03	0.99	1.07	1.03488	0.988372	1.0814
134	Guo J., Astrup A., Lovegrove J.A., Gijsbers L., Givens D.I., Soedamah-Muthu S.S. (2017)	2017	No	European Journal of Epidemiology 32, 269-287.	Milk and dairy consumption and risk of cardiovascular diseases and all-cause mortality: dose–response meta-analysis of prospective cohort studies.	Cheese	Dairy	Dairy	Dairy	Fermented Dairy (Yoghurt, Kefir, Cheese)	Addition	10	50		Yes	Incidence	CHD	CHD	0.99	0.97	1.02	0.95	0.85	1.1
139	Guo J., Astrup A., Lovegrove J.A., Gijsbers L., Givens D.I., Soedamah-Muthu S.S. (2017)	2017	No	European Journal of Epidemiology 32, 269-287.	Milk and dairy consumption and risk of cardiovascular diseases and all-cause mortality: dose–response meta-analysis of prospective cohort studies.	Yoghurt	Dairy	Dairy	Dairy	Fermented Dairy (Yoghurt, Kefir, Cheese)	Addition	50	100		Yes	Mortality	ACM	ACM	0.97	0.85	1.11	0.94	0.7	1.22
140	Guo J., Astrup A., Lovegrove J.A., Gijsbers L., Givens D.I., Soedamah-Muthu S.S. (2017) Milk and dairy consumption and risk of cardiovascular diseases and all-cause mortality: dose–response meta-analysis of prospective cohort studies. European Journal of Epidemiology 32, 269-287.	2017	No	European Journal of Epidemiology 32, 269-287.	Milk and dairy consumption and risk of cardiovascular diseases and all-cause mortality: dose–response meta-analysis of prospective cohort studies.	Yoghurt	Dairy	Dairy	Dairy	Fermented Dairy (Yoghurt, Kefir, Cheese)	Addition	50	100		Yes	Incidence	CHD	CHD	1.03	0.97	1.09	1.06	0.94	1.18
149	Guo J., Astrup A., Lovegrove J.A., Gijsbers L., Givens D.I., Soedamah-Muthu S.S. (2017) Milk and dairy consumption and risk of cardiovascular diseases and all-cause mortality: dose–response meta-analysis of prospective cohort studies. European Journal of Epidemiology 32, 269-287.	2017	No	European Journal of Epidemiology 32, 269-287.	Milk and dairy consumption and risk of cardiovascular diseases and all-cause mortality: dose–response meta-analysis of prospective cohort studies.	Milk	Dairy	Dairy	Dairy	Milk	Addition	244	200		Yes	Mortality	ACM	ACM	1	0.93	1.07	1	0.942623	1.05738
150	Guo J., Astrup A., Lovegrove J.A., Gijsbers L., Givens D.I., Soedamah-Muthu S.S. (2017) Milk and dairy consumption and risk of cardiovascular diseases and all-cause mortality: dose–response meta-analysis of prospective cohort studies. European Journal of Epidemiology 32, 269-287.	2017	No	European Journal of Epidemiology 32, 269-287.	Milk and dairy consumption and risk of cardiovascular diseases and all-cause mortality: dose–response meta-analysis of prospective cohort studies.	Milk	Dairy	Dairy	Dairy	Milk	Addition	244	200		Yes	Incidence	CHD	CHD	1.01	0.96	1.06	1.0082	0.967213	1.04918
20	Schwingshakl	2018	Yes	International Journal of Cancer	Food groups and risk of colorectal cancer	Dairy	Dairy	Dairy	Dairy	NA	Addition	200	200		Yes	Incidence	Colorectal Cancer	Colorectal Cancer	0.93	0.91	0.94	0.93	0.91	0.94
20	Schwingshakl	2018	Yes	International Journal of Cancer	Food groups and risk of colorectal cancer	Dairy	Dairy	Dairy	Dairy	Fermented Dairy (Yoghurt, Kefir, Cheese)	Addition	200	200		Yes	Incidence	Colorectal Cancer	Colorectal Cancer	0.93	0.91	0.94	0.93	0.91	0.94
25	Rong	2013	No	BMJ	Egg consumption and risk of coronary heart disease and stroke: dose-response meta-analysis of prospective cohort studies	Eggs	Eggs	Eggs	Eggs	Eggs	Addition	50	50	1 egg per day	Yes	Incidence	CHD	CHD	0.99	0.85	1.15	0.99	0.85	1.15
28	Wallin	2013	Yes	Diabetologia	Egg consumption and risk of type 2 diabetes: a prospective study and dose_response meta-analysis	Eggs	Eggs	Eggs	Eggs	Eggs	Addition	21.4286	50	3 eggs per week	Yes	Incidence	Diabetes	Diabetes	1.03	0.96	1.1	1.07	0.906667	1.23333
29	Rong	2013	No	BMJ	Egg consumption and risk of coronary heart disease and stroke: dose-response meta-analysis of prospective cohort studies	Eggs	Eggs	Eggs	Eggs	Eggs	Addition	50	50	1 egg per day	Yes	Incidence	Stroke	Stroke	0.91	0.81	1.02	0.91	0.81	1.02
24	Schwingshakl	2017	Yes	AJCN	Food groups and risk of all-cause mortality: a systematic review and meta-analysis of prospective studies	Eggs	Eggs	Eggs	Eggs	Eggs	Addition	50	50		Yes	Mortality	ACM	ACM	1.15	0.99	1.34	1.15	0.99	1.34
26	Bechthold	2017	Yes	Critical Reviews in Food Science and Nutrition	Food groups and risk of coronary heart disease, stroke and heart fialure: A systematic review and dose-response meta-analysis of prospective studies	Eggs	Eggs	Eggs	Eggs	Eggs	Addition	50	50		Yes	Incidence	CHD	CHD	1	0.95	1.06	1	0.95	1.06
30	Bechthold	2017	Yes	Critical Reviews in Food Science and Nutrition	Food groups and risk of coronary heart disease, stroke and heart fialure: A systematic review and dose-response meta-analysis of prospective studies	Eggs	Eggs	Eggs	Eggs	Eggs	Addition	50	50		Yes	Incidence	Stroke	Stroke	0.99	0.93	1.05	0.99	0.93	1.05
27	Schwingshakl	2018	Yes	International Journal of Cancer	Food groups and risk of colorectal cancer	Eggs	Eggs	Eggs	Eggs	Eggs	Addition	50	50		Yes	Incidence	Colorectal Cancer	Colorectal Cancer	1.18	0.89	1.56	1.18	0.89	1.56
146	Aune	2012	No	Annals of Oncology	Dairy products and colorectal cancer risk: a systematic review and meta-analysis of cohort studies	Kefir (fermented milk)	Dairy	Fermented Dairy (Yoghurt, Kefir, Cheese)	Dairy	Fermented Dairy (Yoghurt, Kefir, Cheese)	Addition	50	100	High vs low	Yes	Incidence	Colorectal Cancer	Colorectal Cancer	0.93	0.78	1.11	0.86	0.56	1.22
147	Gijsbers L., Ding E.L., Malik V.S., de Goede J., Geleijnse J.M., Soedamah-Muthu S.S. (2016) Consumption of dairy foods and diabetes incidence: a dose-response meta-analysis of observational studies. The American Journal of Clinical Nutrition 103, 1111-1124.	2016	No	The American Journal of Clinical Nutrition 103, 1111-1124.	Consumption of dairy foods and diabetes incidence: a dose-response meta-analysis of observational studies.	Kefir (fermented milk)	Dairy	Fermented Dairy (Yoghurt, Kefir, Cheese)	Dairy	Fermented Dairy (Yoghurt, Kefir, Cheese)	Addition	200	100	non-linear curve	Yes	Incidence	Diabetes	Diabetes	0.95	0.78	1.12	0.975	0.89	1.06
148	De Goede J., Soedamah‐Muthu S.S., Pan A., Gijsbers L., Geleijnse J.M. (2016) Dairy consumption and risk of stroke: a systematic review and updated dose–response meta‐analysis of prospective cohort studies. Journal of the American Heart Association 5, e002787.	2016	Yes	Journal of the American Heart Association 5, e002787.	Dairy consumption and risk of stroke: a systematic review and updated dose–response meta‐analysis of prospective cohort studies.	Kefir (fermented milk)	Dairy	Fermented Dairy (Yoghurt, Kefir, Cheese)	Dairy	Fermented Dairy (Yoghurt, Kefir, Cheese)	Addition	200	100		Yes	Incidence	Stroke	Stroke	0.91	0.82	1.01	0.955	0.91	1.005
144	Guo J., Astrup A., Lovegrove J.A., Gijsbers L., Givens D.I., Soedamah-Muthu S.S. (2017) Milk and dairy consumption and risk of cardiovascular diseases and all-cause mortality: dose–response meta-analysis of prospective cohort studies. European Journal of Epidemiology 32, 269-287.	2017	No	European Journal of Epidemiology 32, 269-287.	Milk and dairy consumption and risk of cardiovascular diseases and all-cause mortality: dose–response meta-analysis of prospective cohort studies.	Kefir (fermented milk)	Dairy	Fermented Dairy (Yoghurt, Kefir, Cheese)	Dairy	Fermented Dairy (Yoghurt, Kefir, Cheese)	Addition	20	100	non-linear curve	Yes	Mortality	ACM	ACM	0.98	0.97	0.99	0.9	0.85	0.95
145	Guo J., Astrup A., Lovegrove J.A., Gijsbers L., Givens D.I., Soedamah-Muthu S.S. (2017) Milk and dairy consumption and risk of cardiovascular diseases and all-cause mortality: dose–response meta-analysis of prospective cohort studies. European Journal of Epidemiology 32, 269-287.	2017	No	European Journal of Epidemiology 32, 269-287.	Milk and dairy consumption and risk of cardiovascular diseases and all-cause mortality: dose–response meta-analysis of prospective cohort studies.	Kefir (fermented milk)	Dairy	Fermented Dairy (Yoghurt, Kefir, Cheese)	Dairy	Fermented Dairy (Yoghurt, Kefir, Cheese)	Addition	20	100	non-linear curve	Yes	Incidence	CHD	CHD	0.99	0.98	1.01	0.95	0.9	1.05
37	Larsson	2011	No	Stroke	Fish Consumption and the Risk of Stroke: A Dose_Response Meta-Analysis	Fish	Fish	Fish	Fish	Fish	Addition	42.8571	100		Yes	Incidence	Stroke	Stroke	0.94	0.89	0.99	0.86	0.743333	0.976667
235	Larsson	2011	No	Stroke	Fish Consumption and the Risk of Stroke: A Dose_Response Meta-Analysis	Fish	Fish	Fish	Fish	Shellfish	Addition	42.8571	100		Yes	Incidence	Stroke	Stroke	0.94	0.89	0.99	0.86	0.743333	0.976667
33	Zheng	2012	No	Public Health Nutrition	Fish consumption and CHD mortality: an updated meta-analysis of seventeen cohort studies	Fish	Fish	Fish	Fish	Fish	Addition	15	100		Yes	Mortality	CHD	CHD	0.94	0.9	0.98	0.6	0.333333	0.866667
36	Wallin	2012	Yes	Diabetes Care	Fish consumption, dietary long-chain n-3 fatty acids, and risk of type 2 diabetes	Fish	Fish	Fish	Fish	Fish	Addition	14.2857	100		Yes	Incidence	Diabetes	Diabetes	1.01	0.98	1.05	1.07	0.86	1.35
238	Wallin	2012	Yes	Diabetes Care	Fish consumption, dietary long-chain n-3 fatty acids, and risk of type 2 diabetes	Fish	Fish	Fish	Fish	Shellfish	Addition	14.2857	100		Yes	Incidence	Diabetes	Diabetes	1.01	0.98	1.05	1.07	0.86	1.35
240	Zheng	2012	No	Public Health Nutrition	Fish consumption and CHD mortality: an updated meta-analysis of seventeen cohort studies	Fish	Fish	Fish	Fish	Shellfish	Addition	15	100		Yes	Mortality	CHD	CHD	0.94	0.9	0.98	0.6	0.333333	0.866667
31	Zhao	2015	No	European Journal of Clinical Nutrition	Fish consumption and all-cause mortality: a meta-analysis of cohort studies	Fish	Fish	Fish	Fish	Fish	Addition	20	100		Yes	Mortality	ACM	ACM	0.94	0.92	0.97	0.7	0.6	0.85
239	Zhao	2015	No	European Journal of Clinical Nutrition	Fish consumption and all-cause mortality: a meta-analysis of cohort studies	Fish	Fish	Fish	Fish	Shellfish	Addition	20	100		Yes	Mortality	ACM	ACM	0.94	0.92	0.97	0.7	0.6	0.85
32	Schwingshakl	2017	Yes	AJCN	Food groups and risk of all-cause mortality: a systematic review and meta-analysis of prospective studies	Fish	Fish	Fish	Fish	Fish	Addition	100	100		Yes	Mortality	ACM	ACM	0.93	0.88	0.98	0.93	0.88	0.98
34	Bechthold	2017	Yes	Critical Reviews in Food Science and Nutrition	Food groups and risk of coronary heart disease, stroke and heart fialure: A systematic review and dose-response meta-analysis of prospective studies	Fish	Fish	Fish	Fish	Fish	Addition	100	100		Yes	Incidence	CHD	CHD	0.88	0.79	0.99	0.88	0.79	0.99
38	Bechthold	2017	Yes	Critical Reviews in Food Science and Nutrition	Food groups and risk of coronary heart disease, stroke and heart fialure: A systematic review and dose-response meta-analysis of prospective studies	Fish	Fish	Fish	Fish	Fish	Addition	100	100		Yes	Incidence	Stroke	Stroke	0.86	0.75	0.99	0.86	0.75	0.99
233	Bechthold	2017	Yes	Critical Reviews in Food Science and Nutrition	Food groups and risk of coronary heart disease, stroke and heart fialure: A systematic review and dose-response meta-analysis of prospective studies	Fish	Fish	Fish	Fish	Shellfish	Addition	100	100		Yes	Incidence	CHD	CHD	0.88	0.79	0.99	0.88	0.79	0.99
234	Bechthold	2017	Yes	Critical Reviews in Food Science and Nutrition	Food groups and risk of coronary heart disease, stroke and heart fialure: A systematic review and dose-response meta-analysis of prospective studies	Fish	Fish	Fish	Fish	Shellfish	Addition	100	100		Yes	Incidence	Stroke	Stroke	0.86	0.75	0.99	0.86	0.75	0.99
236	Schwingshakl	2017	Yes	AJCN	Food groups and risk of all-cause mortality: a systematic review and meta-analysis of prospective studies	Fish	Fish	Fish	Fish	Shellfish	Addition	100	100		Yes	Mortality	ACM	ACM	0.93	0.88	0.98	0.93	0.88	0.98
35	Schwingshakl	2018	Yes	International Journal of Cancer	Food groups and risk of colorectal cancer	Fish	Fish	Fish	Fish	Fish	Addition	100	100		Yes	Incidence	Colorectal Cancer	Colorectal Cancer	0.93	0.85	1.01	0.93	0.85	1.01
237	Schwingshakl	2018	Yes	International Journal of Cancer	Food groups and risk of colorectal cancer	Fish	Fish	Fish	Fish	Shellfish	Addition	100	100		Yes	Incidence	Colorectal Cancer	Colorectal Cancer	0.93	0.85	1.01	0.93	0.85	1.01
44	Wu	2015	Yes	Nutrition, Metabolism & Cardiovascular Diseases	Fruit and vegetable consumption and risk of type 2 diabetes mellitus: A dose-response meta-analysis of propsective cohort studies	Fruits	Fruits	Fruits	Fruits	Other fruits	Addition	106	100		Yes	Incidence	Diabetes	Diabetes	0.99	0.97	1	0.990566	0.971698	1
173	Guo	2016	Yes	European Journal of Clinical Nutrition 70(12): 1360-1367.	Associations of dietary intakes of anthocyanins and berry fruits with risk of type 2 diabetes mellitus: a systematic review and meta-analysis of prospective cohort studies	Fruits	Fruits	Fruits	Fruits	Berries	Addition	100	100		Yes	Incidence	Diabetes	Diabetes	0.71	0.67	0.75	0.71	0.67	0.75
39	Aune	2017	Yes	International Journal of Epidemiology	Fruit and vegetable intake and the risk of cardiovascular disease, total cancer and all- cause mortality_a systematic review and dose- response	Fruits	Fruits	Fruits	Fruits	Other fruits	Addition	100	100	HAS SPECIFIC FRUITS AND VEGES	Yes	Mortality	ACM	ACM	0.89	0.88	0.9	0.89	0.88	0.9
40	Schwingshakl	2017	No	AJCN	Food groups and risk of all-cause mortality: a systematic review and meta-analysis of prospective studies	Fruits	Fruits	Fruits	Fruits	Other fruits	Addition	80	100		Yes	Mortality	ACM	ACM	0.94	0.92	0.97	0.925	0.9	0.9625
41	Aune	2017	Yes	International Journal of Epidemiology	Fruit and vegetable intake and the risk of cardiovascular disease, total cancer and all- cause mortality_a systematic review and dose- response	Fruits	Fruits	Fruits	Fruits	Other fruits	Addition	100	100	HAS SPECIFIC FRUITS AND VEGES	Yes	Incidence	CHD	CHD	0.86	0.84	0.88	0.86	0.84	0.88
42	Bechthold	2017	No	Critical Reviews in Food Science and Nutrition	Food groups and risk of coronary heart disease, stroke and heart fialure: A systematic review and dose-response meta-analysis of prospective studies	Fruits	Fruits	Fruits	Fruits	Other fruits	Addition	100	100		Yes	Incidence	CHD	CHD	0.94	0.9	0.97	0.94	0.9	0.97
45	Aune	2017	Yes	International Journal of Epidemiology	Fruit and vegetable intake and the risk of cardiovascular disease, total cancer and all- cause mortality_a systematic review and dose- response	Fruits	Fruits	Fruits	Fruits	Other fruits	Addition	100	100		Yes	Incidence	Stroke	Stroke	0.86	0.84	0.88	0.86	0.84	0.88
46	Bechthold	2017	No	Critical Reviews in Food Science and Nutrition	Food groups and risk of coronary heart disease, stroke and heart fialure: A systematic review and dose-response meta-analysis of prospective studies	Fruits	Fruits	Fruits	Fruits	Other fruits	Addition	100	100		Yes	Incidence	Stroke	Stroke	0.9	0.84	0.97	0.9	0.84	0.97
160	Aune	2017	Yes	International Journal of Epidemiology	Fruit and vegetable intake and the risk of cardiovascular disease, total cancer and all- cause mortality_a systematic review and dose- response	Fruits	Fruits	Fruits	Fruits	Apples pears	Addition	100	100		Yes	Mortality	ACM	ACM	0.8	0.64	1.01	0.8	0.64	1.01
161	Aune	2017	Yes	International Journal of Epidemiology	Fruit and vegetable intake and the risk of cardiovascular disease, total cancer and all- cause mortality_a systematic review and dose- response	Fruits	Fruits	Fruits	Fruits	Apples pears	Addition	100	100		Yes	Incidence	CHD	CHD	0.99	0.89	1.09	0.99	0.89	1.09
164	Aune	2017	Yes	International Journal of Epidemiology	Fruit and vegetable intake and the risk of cardiovascular disease, total cancer and all- cause mortality_a systematic review and dose- response	Fruits	Fruits	Fruits	Fruits	Apples pears	Addition	100	100		Yes	Incidence	Stroke	Stroke	0.94	0.84	1.05	0.94	0.84	1.05
165	Aune	2017	Yes	International Journal of Epidemiology	Fruit and vegetable intake and the risk of cardiovascular disease, total cancer and all- cause mortality_a systematic review and dose- response	Fruits	Fruits	Fruits	Fruits	Bananas	Addition	100	100		Yes	Mortality	ACM	ACM	0.95	0.8	1.14	0.95	0.8	1.14
166	Aune	2017	Yes	International Journal of Epidemiology	Fruit and vegetable intake and the risk of cardiovascular disease, total cancer and all- cause mortality_a systematic review and dose- response	Fruits	Fruits	Fruits	Fruits	Bananas	Addition	100	100		Yes	Incidence	CHD	CHD	0.81	0.26	2.58	0.81	0.26	2.58
170	Aune	2017	Yes	International Journal of Epidemiology	Fruit and vegetable intake and the risk of cardiovascular disease, total cancer and all- cause mortality_a systematic review and dose- response	Fruits	Fruits	Fruits	Fruits	Berries	Addition	100	100		Yes	Mortality	ACM	ACM	0.85	0.7	1.03	0.85	0.7	1.03
171	Aune	2017	Yes	International Journal of Epidemiology	Fruit and vegetable intake and the risk of cardiovascular disease, total cancer and all- cause mortality_a systematic review and dose- response	Fruits	Fruits	Fruits	Fruits	Berries	Addition	100	100		Yes	Incidence	CHD	CHD	1.13	0.9	1.43	1.13	0.9	1.43
174	Aune	2017	Yes	International Journal of Epidemiology	Fruit and vegetable intake and the risk of cardiovascular disease, total cancer and all- cause mortality_a systematic review and dose- response	Fruits	Fruits	Fruits	Fruits	Berries	Addition	100	100		Yes	Incidence	Stroke	Stroke	1.07	0.79	1.45	1.07	0.79	1.45
175	Aune	2017	Yes	International Journal of Epidemiology	Fruit and vegetable intake and the risk of cardiovascular disease, total cancer and all- cause mortality_a systematic review and dose- response	Fruits	Fruits	Fruits	Fruits	Beta-carotene rich F&V	Addition	100	100		Yes	Mortality	ACM	ACM	0.76	0.66	0.88	0.76	0.66	0.88
176	Aune	2017	Yes	International Journal of Epidemiology	Fruit and vegetable intake and the risk of cardiovascular disease, total cancer and all- cause mortality_a systematic review and dose- response	Fruits	Fruits	Fruits	Fruits	Beta-carotene rich F&V	Addition	100	100		Yes	Incidence	CHD	CHD	0.77	0.65	0.91	0.77	0.65	0.91
179	Aune	2017	Yes	International Journal of Epidemiology	Fruit and vegetable intake and the risk of cardiovascular disease, total cancer and all- cause mortality_a systematic review and dose- response	Fruits	Fruits	Fruits	Fruits	Beta-carotene rich F&V	Addition	100	100		Yes	Incidence	Stroke	Stroke	0.96	0.78	1.18	0.96	0.78	1.18
180	Aune	2017	Yes	International Journal of Epidemiology	Fruit and vegetable intake and the risk of cardiovascular disease, total cancer and all- cause mortality_a systematic review and dose- response	Fruits	Fruits	Fruits	Fruits	Citrus fruits	Addition	100	100		Yes	Mortality	ACM	ACM	0.94	0.88	1	0.94	0.88	1
181	Aune	2017	Yes	International Journal of Epidemiology	Fruit and vegetable intake and the risk of cardiovascular disease, total cancer and all- cause mortality_a systematic review and dose- response	Fruits	Fruits	Fruits	Fruits	Citrus fruits	Addition	100	100		Yes	Incidence	CHD	CHD	0.95	0.89	1.01	0.95	0.89	1.01
182	Aune	2017	Yes	International Journal of Epidemiology	Fruit and vegetable intake and the risk of cardiovascular disease, total cancer and all- cause mortality_a systematic review and dose- response	Fruits	Fruits	Fruits	Fruits	Citrus fruits	Addition	100	100		Yes	Incidence	Colorectal Cancer	Colorectal Cancer	0.97	0.95	0.99	0.97	0.95	0.99
183	Aune	2017	Yes	International Journal of Epidemiology	Fruit and vegetable intake and the risk of cardiovascular disease, total cancer and all- cause mortality_a systematic review and dose- response	Fruits	Fruits	Fruits	Fruits	Citrus fruits	Addition	100	100		Yes	Incidence	Diabetes	Diabetes	0.990563	0.971674	1	0.990563	0.971674	1
184	Aune	2017	Yes	International Journal of Epidemiology	Fruit and vegetable intake and the risk of cardiovascular disease, total cancer and all- cause mortality_a systematic review and dose- response	Fruits	Fruits	Fruits	Fruits	Citrus fruits	Addition	100	100		Yes	Incidence	Stroke	Stroke	0.78	0.69	0.9	0.78	0.69	0.9
211	Aune	2017	Yes	International Journal of Epidemiology	Fruit and vegetable intake and the risk of cardiovascular disease, total cancer and all- cause mortality_a systematic review and dose- response	Fruits	Fruits	Fruits	Fruits	Lycopene-rich F&V	Addition	100	100		Yes	Mortality	ACM	ACM	0.89	0.88	0.9	0.89	0.88	0.9
212	Aune	2017	Yes	International Journal of Epidemiology	Fruit and vegetable intake and the risk of cardiovascular disease, total cancer and all- cause mortality_a systematic review and dose- response	Fruits	Fruits	Fruits	Fruits	Lycopene-rich F&V	Addition	100	100		Yes	Incidence	CHD	CHD	0.88	0.77	1.01	0.88	0.77	1.01
253	Aune	2017	Yes	International Journal of Epidemiology	Fruit and vegetable intake and the risk of cardiovascular disease, total cancer and all- cause mortality_a systematic review and dose- response	Fruits	Fruits	Fruits	Fruits	Vitamin C rich F&V		100	100		Yes	Mortality	ACM	ACM	0.89	0.88	0.9	0.89	0.88	0.9
254	Aune	2017	Yes	International Journal of Epidemiology	Fruit and vegetable intake and the risk of cardiovascular disease, total cancer and all- cause mortality_a systematic review and dose- response	Fruits	Fruits	Fruits	Fruits	Vitamin C rich F&V		100	100		Yes	Incidence	CHD	CHD	0.91	0.85	0.99	0.91	0.85	0.99
43	Schwingshakl	2018	Yes	International Journal of Cancer	Food groups and risk of colorectal cancer	Fruits	Fruits	Fruits	Fruits	Other fruits	Addition	100	100		Yes	Incidence	Colorectal Cancer	Colorectal Cancer	0.97	0.95	0.99	0.97	0.95	0.99
162	Clark	2019	Yes	PNAS	Multiple health and environmental impacts of foods	Fruits	Fruits	Fruits	Fruits	Apples pears	Addition	100	100		Yes	Incidence	Colorectal Cancer	Colorectal Cancer	0.97	0.95	0.99	0.97	0.95	0.99
163	Clark	2019	Yes	PNAS	Multiple health and environmental impacts of foods	Fruits	Fruits	Fruits	Fruits	Apples pears	Addition	100	100		Yes	Incidence	Diabetes	Diabetes	0.990563	0.971674	1	0.990563	0.971674	1
167	Clark	2019	Yes	PNAS	Multiple health and environmental impacts of foods	Fruits	Fruits	Fruits	Fruits	Bananas	Addition	100	100		Yes	Incidence	Colorectal Cancer	Colorectal Cancer	0.97	0.95	0.99	0.97	0.95	0.99
168	Clark	2019	Yes	PNAS	Multiple health and environmental impacts of foods	Fruits	Fruits	Fruits	Fruits	Bananas	Addition	100	100		Yes	Incidence	Diabetes	Diabetes	0.990563	0.971674	1	0.990563	0.971674	1
169	Clark	2019	Yes	PNAS	Multiple health and environmental impacts of foods	Fruits	Fruits	Fruits	Fruits	Bananas	Addition	100	100		Yes	Incidence	Stroke	Stroke	0.86	0.84	0.88	0.86	0.84	0.88
172	Clark	2019	Yes	PNAS	Multiple health and environmental impacts of foods	Fruits	Fruits	Fruits	Fruits	Berries	Addition	100	100		Yes	Incidence	Colorectal Cancer	Colorectal Cancer	0.97	0.95	0.99	0.97	0.95	0.99
177	Clark	2019	Yes	PNAS	Multiple health and environmental impacts of foods	Fruits	Fruits	Fruits	Fruits	Beta-carotene rich F&V	Addition	100	100		Yes	Incidence	Colorectal Cancer	Colorectal Cancer	0.97	0.96	0.98	0.97	0.96	0.98
178	Clark	2019	Yes	PNAS	Multiple health and environmental impacts of foods	Fruits	Fruits	Fruits	Fruits	Beta-carotene rich F&V	Addition	100	100		Yes	Incidence	Diabetes	Diabetes	0.981121	0.952762	1.00943	0.981121	0.952762	1.00943
213	Clark	2019	Yes	PNAS	Multiple health and environmental impacts of foods	Fruits	Fruits	Fruits	Fruits	Lycopene-rich F&V	Addition	100	100		Yes	Incidence	Colorectal Cancer	Colorectal Cancer	0.97	0.95	0.99	0.97	0.95	0.99
214	Clark	2019	Yes	PNAS	Multiple health and environmental impacts of foods	Fruits	Fruits	Fruits	Fruits	Lycopene-rich F&V	Addition	100	100		Yes	Incidence	Diabetes	Diabetes	0.990563	0.971674	1	0.990563	0.971674	1
215	Clark	2019	Yes	PNAS	Multiple health and environmental impacts of foods	Fruits	Fruits	Fruits	Fruits	Lycopene-rich F&V	Addition	100	100		Yes	Incidence	Stroke	Stroke	0.86	0.84	0.88	0.86	0.84	0.88
255	Clark	2019	Yes	PNAS	Multiple health and environmental impacts of foods	Fruits	Fruits	Fruits	Fruits	Vitamin C rich F&V		100	100		Yes	Incidence	Colorectal Cancer	Colorectal Cancer	0.97	0.95	0.99	0.97	0.95	0.99
256	Clark	2019	Yes	PNAS	Multiple health and environmental impacts of foods	Fruits	Fruits	Fruits	Fruits	Vitamin C rich F&V		100	100		Yes	Incidence	Diabetes	Diabetes	0.990563	0.971674	1	0.990563	0.971674	1
257	Clark	2019	Yes	PNAS	Multiple health and environmental impacts of foods	Fruits	Fruits	Fruits	Fruits	Vitamin C rich F&V		100	100		Yes	Incidence	Stroke	Stroke	0.86	0.84	0.88	0.86	0.84	0.88
129	Aune	2013	Yes	AJCN	Dairy products and the risk of type 2 diabetes: a systematic review and dose-response meta-analysis of cohort studies	Butter	Dairy	High-fat dairy	Dairy	Butter	Addition	200	20		Yes	Incidence	Diabetes	Diabetes	0.98	0.94	1.03	0.998	0.994	1.003
48	Afshin	2014	No	AJCN	Consumption of nuts and legumes and risk of incident ischemic heart disease , stroke , and diabetes : a systematic review and meta-analysis	Legumes	Legumes	Legumes	Pulses	Legumes	Addition	57.1429	50	4 servings per week, converted to servings per day	Yes	Incidence	CHD	CHD	0.86	0.78	0.94	0.8775	0.8075	0.9475
51	Afshin	2014	Yes	AJCN	Consumption of nuts and legumes and risk of incident ischemic heart disease , stroke , and diabetes : a systematic review and meta-analysis	Legumes	Legumes	Legumes	Pulses	Legumes	Addition	57.1429	50	4 servings per week, converted to servings per day	Yes	Incidence	Diabetes	Diabetes	0.78	0.5	1.24	0.8075	0.5625	1.21
52	Afshin	2014	No	AJCN	Consumption of nuts and legumes and risk of incident ischemic heart disease , stroke , and diabetes : a systematic review and meta-analysis	Legumes	Legumes	Legumes	Pulses	Legumes	Addition	57.1429	50	4 servings per week, converted to servings per day	Yes	Incidence	Stroke	Stroke	0.98	0.84	1.14	0.9825	0.86	1.1225
47	Schwingshakl	2017	Yes	AJCN	Food groups and risk of all-cause mortality: a systematic review and meta-analysis of prospective studies	Legumes	Legumes	Legumes	Pulses	Legumes	Addition	50	50		Yes	Mortality	ACM	ACM	0.96	0.9	1.01	0.96	0.9	1.01
49	Bechthold	2017	Yes	Critical Reviews in Food Science and Nutrition	Food groups and risk of coronary heart disease, stroke and heart fialure: A systematic review and dose-response meta-analysis of prospective studies	Legumes	Legumes	Legumes	Pulses	Legumes	Addition	50	50		Yes	Incidence	CHD	CHD	0.96	0.92	1.01	0.96	0.92	1.01
49	Bechthold	2017	Yes	Critical Reviews in Food Science and Nutrition	Food groups and risk of coronary heart disease, stroke and heart fialure: A systematic review and dose-response meta-analysis of prospective studies	Legumes	Legumes	Legumes	Pulses	Legumes	Addition	50	50		Yes	Incidence	CHD	CHD	0.96	0.92	1.01	0.96	0.92	1.01
53	Bechthold	2017	Yes	Critical Reviews in Food Science and Nutrition	Food groups and risk of coronary heart disease, stroke and heart fialure: A systematic review and dose-response meta-analysis of prospective studies	Legumes	Legumes	Legumes	Pulses	Legumes	Addition	50	50		Yes	Incidence	Stroke	Stroke	1	0.88	1.13	1	0.88	1.13
50	Schwingshakl	2018	Yes	International Journal of Cancer	Food groups and risk of colorectal cancer	Legumes	Legumes	Legumes	Pulses	Legumes	Addition	50	50		Yes	Incidence	Colorectal Cancer	Colorectal Cancer	1	0.92	1.08	1	0.92	1.08
241	Nachvak	2019	Yes	Journal of the Academy of Nutrition and Dietetics 119, 1483-1500.e1417.	Soy, Soy Isoflavones, and Protein Intake in Relation to Mortality from All Causes, Cancers, and Cardiovascular Diseases: A Systematic Review and Dose–Response Meta-Analysis of Prospective Cohort Studies.	Soy	Legumes	Legumes	Pulses	Soybeans	Addition	5	50		Yes	Mortality	Cancer	ACM	0.99	0.96	1.03	0.9	0.6	1.3
242	Nachvak	2019	No	Journal of the Academy of Nutrition and Dietetics 119, 1483-1500.e1417.	Soy, Soy Isoflavones, and Protein Intake in Relation to Mortality from All Causes, Cancers, and Cardiovascular Diseases: A Systematic Review and Dose–Response Meta-Analysis of Prospective Cohort Studies.	Soy	Legumes	Legumes	Pulses	Soybeans	Addition	5		THIS IS REALLY CVD MORTALITY	Yes	Mortality	CVD	CHD	0.88	0.79	0.98	NA	NA	NA
243	Clark	2019	Yes	PNAS	Multiple health and environmental impacts of foods	Soy	Legumes	Legumes	Pulses	Soybeans	Addition	100	50		Yes	Incidence	Colorectal Cancer	Colorectal Cancer	1	0.778688	1.25971	1	0.889344	1.12986
245	Clark	2019	Yes	PNAS	Multiple health and environmental impacts of foods	Soy	Legumes	Legumes	Pulses	Soybeans	Addition	100	50		Yes	Incidence	Stroke	Stroke	1	0.681472	1.4429	1	0.840736	1.22145
210	Tang	2020	Yes	The American Journal of Clinical Nutrition 111, 677-688.	Legume and soy intake and risk of type 2 diabetes: a systematic review and meta-analysis of prospective cohort studies.	Legumes	Legumes	Legumes	Pulses	Legumes	Addition	100	50		Yes	Incidence	Diabetes	Diabetes	0.96	0.92	0.99	0.98	0.96	0.995
244	Tang	2020	Yes	The American Journal of Clinical Nutrition 111, 677-688.	Legume and soy intake and risk of type 2 diabetes: a systematic review and meta-analysis of prospective cohort studies.	Soy	Legumes	Legumes	Pulses	Soybeans	Addition	10	50		Yes	Incidence	Diabetes	Diabetes	0.96	0.92	0.99	0.8	0.6	0.95
56	Afshin	2014	No	AJCN	Consumption of nuts and legumes and risk of incident ischemic heart disease , stroke , and diabetes : a systematic review and meta-analysis	Total Nuts	Nuts	Nuts	Nuts	Nuts	Addition	16.2286	28	4 servings per week, converted to servings per day	Yes	Incidence	CHD	CHD	0.78	0.67	0.92	0.620423	0.430634	0.861972
59	Afshin	2014	Yes	AJCN	Consumption of nuts and legumes and risk of incident ischemic heart disease , stroke , and diabetes : a systematic review and meta-analysis	Nuts	Nuts	Nuts	Nuts	Nuts	Addition	16.2286	28	4 servings per week, converted to servings per day	Yes	Incidence	Diabetes	Diabetes	0.87	0.81	0.94	0.775704	0.672183	0.896479
60	Afshin	2014	No	AJCN	Consumption of nuts and legumes and risk of incident ischemic heart disease , stroke , and diabetes : a systematic review and meta-analysis	Nuts	Nuts	Nuts	Nuts	Nuts	Addition	16.2286	28	4 servings per week, converted to servings per day	Yes	Incidence	Stroke	Stroke	0.89	0.74	1.05	0.810211	0.551408	1.08627
54	Aune	2016	No	BMC Medicine	Nut consumption and risk of cardiovascular disease, total cancer, all-cause and cause-specific mortality: a systematic review and dose-response meta-analysis of prospective studies	Total nuts	Nuts	Nuts	Nuts	Nuts	Addition	28	28		Yes	Mortality	ACM	ACM	0.78	0.72	0.84	0.78	0.72	0.84
55	Schwingshakl	2017	Yes	AJCN	Food groups and risk of all-cause mortality: a systematic review and meta-analysis of prospective studies	Nuts	Nuts	Nuts	Nuts	Nuts	Addition	28	28		Yes	Mortality	ACM	ACM	0.76	0.69	0.84	0.76	0.69	0.84
57	Bechthold	2017	Yes	Critical Reviews in Food Science and Nutrition	Food groups and risk of coronary heart disease, stroke and heart fialure: A systematic review and dose-response meta-analysis of prospective studies	Nuts	Nuts	Nuts	Nuts	Nuts	Addition	28	28		Yes	Incidence	CHD	CHD	0.67	0.43	1.05	0.67	0.43	1.05
61	Bechthold	2017	Yes	Critical Reviews in Food Science and Nutrition	Food groups and risk of coronary heart disease, stroke and heart fialure: A systematic review and dose-response meta-analysis of prospective studies	Nuts	Nuts	Nuts	Nuts	Nuts	Addition	28	28		Yes	Incidence	Stroke	Stroke	0.99	0.84	1.17	0.99	0.84	1.17
58	Schwingshakl	2018	Yes	International Journal of Cancer	Food groups and risk of colorectal cancer	Nuts	Nuts	Nuts	Nuts	Nuts	Addition	28	28		Yes	Incidence	Colorectal Cancer	Colorectal Cancer	0.96	0.76	1.21	0.96	0.76	1.21
62	Guasch-Ferr	2014	No	BMC Medicine	Olive oil intake and risk of cardiovascular disease and mortality in the PREDIMED study	Olive oil	Olive oil	Olive oil	Olive oil	Unsaturated fats/oils	Addition	10	10		Yes	Mortality	ACM	ACM	0.94	0.87	1	0.94	0.87	1
63	Martinez-Gonzalez	2014	Yes	British Journal of Nutrition	Olive oil consumption and risk of CHD and/or stroke: a meta-analysis of case-control, cohort, and intervention studies	Olive oil	Olive oil	Olive oil	Olive oil	Unsaturated fats/oils	Addition	10	10		Yes	Incidence	CHD	CHD	0.94	0.86	1.03	0.94	0.86	1.03
65	Martinez-Gonzalez	2014	Yes	British Journal of Nutrition	Olive oil consumption and risk of CHD and/or stroke: a meta-analysis of case-control, cohort, and intervention studies	Olive oil	Olive oil	Olive oil	Olive oil	Unsaturated fats/oils	Addition	10	10		Yes	Incidence	Stroke	Stroke	0.9	0.86	0.95	0.9	0.86	0.95
64	Schwingshakl	2017	Yes	Nutrition and Diabetes	Olive oil in the prevention and management of type 2 diabetes mellitus: a systematic review and meta-analysis of cohort studies and intervention trials	Olive oil	Olive oil	Olive oil	Olive oil	Unsaturated fats/oils	Addition	10	10		Yes	Incidence	Diabetes	Diabetes	0.91	0.87	0.95	0.91	0.87	0.95
66	Schwingshakl	2018	Yes	European Journal of Nutrition	Potatoes and risk of chronic disease: a systematic review and dose-response meta-analysis	Potatoes	Potatoes	Potatoes	Potatoes	Potatoes	Addition	150	100		Yes	Mortality	ACM	ACM	0.88	0.69	1.12	0.92	0.793333	1.08
67	Schwingshakl	2018	Yes	European Journal of Nutrition	Potatoes and risk of chronic disease: a systematic review and dose-response meta-analysis	Potatoes	Potatoes	Potatoes	Potatoes	Potatoes	Addition	150	100		Yes	Incidence	CHD	CHD	1.03	0.96	1.09	1.02	0.973333	1.06
68	Schwingshakl	2018	Yes	European Journal of Nutrition	Potatoes and risk of chronic disease: a systematic review and dose-response meta-analysis	Potatoes	Potatoes	Potatoes	Potatoes	Potatoes	Addition	150	100		Yes	Incidence	Colorectal Cancer	Colorectal Cancer	1.05	0.92	1.2	1.03333	0.946667	1.13333
69	Schwingshakl	2018	Yes	European Journal of Nutrition	Potatoes and risk of chronic disease: a systematic review and dose-response meta-analysis	Potatoes	Potatoes	Potatoes	Potatoes	Potatoes	Addition	150	100		Yes	Incidence	Diabetes	Diabetes	1.18	1.1	1.27	1.12	1.06667	1.18
70	Schwingshakl	2018	Yes	European Journal of Nutrition	Potatoes and risk of chronic disease: a systematic review and dose-response meta-analysis	Potatoes	Potatoes	Potatoes	Potatoes	Potatoes	Addition	150	100		Yes	Incidence	Stroke	Stroke	0.98	0.93	1.03	0.986667	0.953333	1.02
76	Feskens	2013	Yes	Current Diabetes Reports	Meat Consumption, Diabetes, and Its Complications	Processed meat	Processed red meat	Processed meat	Red.Meat	Processed meat	Addition	50	50		Yes	Incidence	Diabetes	Diabetes	1.32	1.19	1.48	1.32	1.19	1.48
77	Chen	2013	No	EJCN	Red and processed meat consumption and risk of stroke: a meta-analysis of prospective cohort studies	Processed meat	Processed red meat	Processed meat	Red.Meat	Processed meat	Addition	50	50		Yes	Incidence	Stroke	Stroke	1.11	1.02	1.2	1.11	1.02	1.2
71	Wang	2015	No	Public Health Nutrition	Red and processed meat consumption and mortality: dose_response meta-analysis of prospective cohort studies	Processed meat	Processed red meat	Processed meat	Red.Meat	Processed meat	Addition	50	50		Yes	Mortality	ACM	ACM	1.15	1.11	1.19	1.15	1.11	1.19
73	Wang	2015	No	Public Health Nutrition	Red and processed meat consumption and mortality: dose_response meta-analysis of prospective cohort studies	Processed meat	Processed red meat	Processed meat	Red.Meat	Processed meat	Addition	50	50	THIS IS REALLY CVD MORTALITY	Yes	Mortality	CVD	CHD	1.15	1.07	1.24	1.15	1.07	1.24
72	Schwingshakl	2017	Yes	AJCN	Food groups and risk of all-cause mortality: a systematic review and meta-analysis of prospective studies	Processed meat	Processed red meat	Processed meat	Red.Meat	Processed meat	Addition	30	50		Yes	Mortality	ACM	ACM	1.23	1.12	1.36	1.38333	1.2	1.6
74	Bechthold	2017	Yes	Critical Reviews in Food Science and Nutrition	Food groups and risk of coronary heart disease, stroke and heart fialure: A systematic review and dose-response meta-analysis of prospective studies	Processed meat	Processed meat	Processed meat	Red.Meat	Processed meat	Addition	50	50		Yes	Incidence	CHD	CHD	1.27	1.09	1.49	1.27	1.09	1.49
78	Bechthold	2017	Yes	Critical Reviews in Food Science and Nutrition	Food groups and risk of coronary heart disease, stroke and heart fialure: A systematic review and dose-response meta-analysis of prospective studies	Processed meat	Processed meat	Processed meat	Red.Meat	Processed meat	Addition	50	50		Yes	Incidence	Stroke	Stroke	1.17	1.02	1.34	1.17	1.02	1.34
75	Schwingshakl	2018	Yes	International Journal of Cancer	Food groups and risk of colorectal cancer	Processed meat	Processed red meat	Processed meat	Red.Meat	Processed meat	Addition	50	50		Yes	Incidence	Colorectal Cancer	Colorectal Cancer	1.17	1.1	1.23	1.17	1.1	1.23
84	Feskens	2013	Yes	Current Diabetes Reports	Meat Consumption, Diabetes, and Its Complications	Red meat	Red meat	Red meat	Red.Meat	Unprocessed red meat	Addition	100	100		Yes	Incidence	Diabetes	Diabetes	1.13	1.03	1.23	1.13	1.03	1.23
85	Chen	2013	No	EJCN	Red and processed meat consumption and risk of stroke: a meta-analysis of prospective cohort studies	Red meat	Red meat	Red meat	Red.Meat	Unprocessed red meat	Addition	100	100		Yes	Incidence	Stroke	Stroke	1.13	1.03	1.23	1.13	1.03	1.23
79	Wang	2015	No	Public Health Nutrition	Red and processed meat consumption and mortality: dose_response meta-analysis of prospective cohort studies	Red meat	Red meat	Red meat	Red.Meat	Unprocessed red meat	Addition	100	100		Yes	Mortality	ACM	ACM	1.05	0.93	1.19	1.05	0.93	1.19
81	Wang	2015	No	Public Health Nutrition	Red and processed meat consumption and mortality: dose_response meta-analysis of prospective cohort studies	Red meat	Red meat	Red meat	Red.Meat	Unprocessed red meat	Addition	100	100	THIS IS REALLY CVD MORTALITY	Yes	Mortality	CVD	CHD	1.06	0.88	1.28	1.06	0.88	1.28
80	Schwingshakl	2017	Yes	AJCN	Food groups and risk of all-cause mortality: a systematic review and meta-analysis of prospective studies	Red meat	Red meat	Red meat	Red.Meat	Unprocessed red meat	Addition	85	100		Yes	Mortality	ACM	ACM	1.1	1.04	1.18	1.11765	1.04706	1.21176
82	Bechthold	2017	Yes	Critical Reviews in Food Science and Nutrition	Food groups and risk of coronary heart disease, stroke and heart fialure: A systematic review and dose-response meta-analysis of prospective studies	Red meat	Red meat	Red meat	Red.Meat	Unprocessed red meat	Addition	100	100		Yes	Incidence	CHD	CHD	1.15	1.08	1.23	1.15	1.08	1.23
86	Bechthold	2017	Yes	Critical Reviews in Food Science and Nutrition	Food groups and risk of coronary heart disease, stroke and heart fialure: A systematic review and dose-response meta-analysis of prospective studies	Red meat	Red meat	Red meat	Red.Meat	Unprocessed red meat	Addition	100	100		Yes	Incidence	Stroke	Stroke	1.12	1.06	1.17	1.12	1.06	1.17
83	Schwingshakl	2018	Yes	International Journal of Cancer	Food groups and risk of colorectal cancer	Red meat	Red meat	Red meat	Red.Meat	Unprocessed red meat	Addition	100	100		Yes	Incidence	Colorectal Cancer	Colorectal Cancer	1.12	1.06	1.19	1.12	1.06	1.19
87	Aune	2016	No	BMJ	Whole grain consumption and risk of cardiovascular disease , cancer , and all cause and cause specific mortality : systematic review and dose-response meta-analysis of prospective studies	Refined grains	Refined grains	Refined grains	Cereals	Refined grains	Addition	90	30		Yes	Mortality	ACM	ACM	0.95	0.91	0.99	0.983333	0.97	0.996667
89	Aune	2016	No	BMJ	Whole grain consumption and risk of cardiovascular disease , cancer , and all cause and cause specific mortality : systematic review and dose-response meta-analysis of prospective studies	Refined grains	Refined grains	Refined grains	Cereals	Refined grains	Addition	90	30		Yes	Incidence	CHD	CHD	1.13	0.9	1.42	1.04333	0.966667	1.14
92	Aune	2016	Yes	BMJ	Whole grain consumption and risk of cardiovascular disease , cancer , and all cause and cause specific mortality : systematic review and dose-response meta-analysis of prospective studies	Refined grains	Refined grains	Refined grains	Cereals	Refined grains	Addition	90	30		Yes	Incidence	Diabetes	Diabetes	0.95	0.88	1.04	0.983333	0.96	1.01333
93	Aune	2016	No	BMJ	Whole grain consumption and risk of cardiovascular disease , cancer , and all cause and cause specific mortality : systematic review and dose-response meta-analysis of prospective studies	Refined grains	Refined grains	Refined grains	Cereals	Refined grains	Addition	90	30		Yes	Incidence	Stroke	Stroke	0.91	0.81	1.02	0.97	0.936667	1.00667
88	Schwingshakl	2017	Yes	AJCN	Food groups and risk of all-cause mortality: a systematic review and meta-analysis of prospective studies	Refined grains	Refined grains	Refined grains	Cereals	Refined grains	Addition	30	30		Yes	Mortality	ACM	ACM	0.99	0.97	1.01	0.99	0.97	1.01
90	Bechthold	2017	Yes	Critical Reviews in Food Science and Nutrition	Food groups and risk of coronary heart disease, stroke and heart fialure: A systematic review and dose-response meta-analysis of prospective studies	Refined grains	Refined grains	Refined grains	Cereals	Refined grains	Addition	30	30		Yes	Incidence	CHD	CHD	1.01	0.99	1.04	1.01	0.99	1.04
94	Bechthold	2017	Yes	Critical Reviews in Food Science and Nutrition	Food groups and risk of coronary heart disease, stroke and heart fialure: A systematic review and dose-response meta-analysis of prospective studies	Refined grains	Refined grains	Refined grains	Cereals	Refined grains	Addition	30	30		Yes	Incidence	Stroke	Stroke	1	0.98	1.01	1	0.98	1.01
91	Schwingshakl	2018	Yes	International Journal of Cancer	Food groups and risk of colorectal cancer	Refined grains	Refined grains	Refined grains	Cereals	Refined grains	Addition	30	30		Yes	Incidence	Colorectal Cancer	Colorectal Cancer				0	0	0
96	Huang	2014	No	Atherosclerosis	Sugar sweetened beverages consumption and risk of coronary heart disease: A meta-analysis of prospective studies	SSBs	SSBs	SSBs	Sugar	Sugar	Addition	33.5	100	1 serving per day (335g)	Yes	Incidence	CHD	CHD	1.16	1.1	1.23	1.47761	1.29851	1.68657
99	Imamura	2015	Yes	BMJ	Consumption of sugar sweetened beverages, artificially sweetened beverages, and fruit juice and incidence of type 2 diabetes: systematic review, meta-analysis, and estimation of population attributable fraction	SSBs	SSBs	SSBs	Sugar	Sugar	Addition	25	100	250mL	Yes	Incidence	Diabetes	Diabetes	1.27	1.1	1.46	2.08	1.4	2.84
100	Xi	2015	No	British Journal of Nutrition	Sugar-sweeneted beverages and risk of hypertension and CVD: a dose-response meta-analysis	SSBs	SSBs	SSBs	Sugar	Sugar	Addition	29.25	100	SERVING SIZE IS AVERAGE OF OTHER STUDIES FOR SSBS	Yes	Incidence	Stroke	Stroke	1.06	0.97	1.15	1.20513	0.897436	1.51282
95	Schwingshakl	2017	Yes	AJCN	Food groups and risk of all-cause mortality: a systematic review and meta-analysis of prospective studies	SSBs	SSBs	SSBs	Sugar	Sugar	Addition	25	100	250mL	Yes	Mortality	ACM	ACM	1.03	0.91	1.18	1.12	0.64	1.72
97	Bechthold	2017	Yes	Critical Reviews in Food Science and Nutrition	Food groups and risk of coronary heart disease, stroke and heart fialure: A systematic review and dose-response meta-analysis of prospective studies	SSBs	SSBs	SSBs	Sugar	Sugar	Addition	25	100	250mL	Yes	Incidence	CHD	CHD	1.17	1.11	1.23	1.68	1.44	1.92
101	Bechthold	2017	Yes	Critical Reviews in Food Science and Nutrition	Food groups and risk of coronary heart disease, stroke and heart fialure: A systematic review and dose-response meta-analysis of prospective studies	SSBs	SSBs	SSBs	Sugar	Sugar	Addition	25	100	250mL	Yes	Incidence	Stroke	Stroke	1.07	1.02	1.12	1.28	1.08	1.48
204	Bechthold	2017	Yes	Critical Reviews in Food Science and Nutrition	Food groups and risk of coronary heart disease, stroke and heart fialure: A systematic review and dose-response meta-analysis of prospective studies	SSBs	SSBs	SSBs	Sugar	Honey (fructose)	Addition	25	100	250mL	Yes	Incidence	Stroke	Stroke	1.07	1.02	1.12	1.28	1.08	1.48
206	Tsilas	2017	Yes	CMAJ	Relation of total sugars, fructose and sucrose with incident type 2 diabetes: a systematic review and meta-analysis of prospective cohort studies	SSBs	SSBs	SSBs	Sugar	Honey (fructose)	Addition	50	100		Yes	Incidence	Diabetes	Diabetes	1.09	0.73	1.63	1.18	0.46	2.26
207	Schwingshakl	2017	Yes	AJCN	Food groups and risk of all-cause mortality: a systematic review and meta-analysis of prospective studies	SSBs	SSBs	SSBs	Sugar	Honey (fructose)	Addition	25	100	250mL	Yes	Mortality	ACM	ACM	1.03	0.91	1.18	1.12	0.64	1.72
98	Schwingshakl	2018	Yes	International Journal of Cancer	Food groups and risk of colorectal cancer	SSBs	SSBs	SSBs	Sugar	Sugar	Addition	25	100		Yes	Incidence	Colorectal Cancer	Colorectal Cancer	1.09	0.97	1.22	1.36	0.88	1.88
208	Schwingshakl	2018	Yes	International Journal of Cancer	Food groups and risk of colorectal cancer	SSBs	SSBs	SSBs	Sugar	Honey (fructose)	Addition	25	100		Yes	Incidence	Colorectal Cancer	Colorectal Cancer	1.09	0.97	1.22	1.36	0.88	1.88
205	Khan	2019	Yes	Mayo Clinic Proceedings	Relation of Total Sugars, Sucrose, Fructose, and Added Sugars With the Risk of Cardiovascular Disease: A Systematic Review and Dose-Response Meta-analysis of Prospective Cohort Studies	SSBs	SSBs	SSBs	Sugar	Honey (fructose)	Addition	58	100		Yes	Incidence	CVD	CHD	1.07	0.82	1.4	1.12069	0.689655	1.68966
102	Taveska	2014	Yes	AJCN	Sugars and risk of mortality in the NIH-AARP Diet and Health Study	Sugar	Sugar	Sugar	Sugar	Sugar	Quintiles - Women	42	100	Also breaks down specific types of sugar	No	Mortality	ACM	ACM	1	0.95	1.06	1	0.880952	1.14286
103	Yang	2014	Yes	JAMA	Added sugar intake and cardiovascular diseases mortality among US adults	Sugar	Sugar	Sugar	Sugar	Sugar	Quintiles	42.9	100	Assuming 2200kcal per person per day	Yes	Mortality	CHD	CHD	1.18	1.06	1.31	1.41958	1.13986	1.72261
209	Yang	2014	Yes	JAMA	Added sugar intake and cardiovascular diseases mortality among US adults	SSBs	Sugar	Sugar	Sugar	Honey (fructose)	Quintiles	42.9	100	Assuming 2200kcal per person per day	Yes	Mortality	CHD	CHD	1.18	1.06	1.31	1.41958	1.13986	1.72261
249	Shen	2012	Yes	J Zhejiang Univ Sci B	Tea consumption and risk of stroke: a dose–response meta-analysis of prospective studies.	Tea	Tea	Tea	Tea	Tea	Addition	300	200	3 cups	Yes	Incidence	Stroke	Stroke	0.87	0.81	0.94	0.913333	0.873333	0.96
250	Yang	2014	Yes	British Journal of Nutrition 111, 1329-1339.	Tea consumption and risk of type 2 diabetes: a dose–response meta-analysis of cohort studies.	Tea	Tea	Tea	Tea	Tea	Addition	300	200	3 cups	Yes	Incidence	Diabetes	Diabetes	0.9	0.85	0.96	0.933333	0.9	0.973333
247	Zhang	2015	Yes	European Journal of Epidemiology 30, 103-113.	Tea consumption and risk of cardiovascular outcomes and total mortality: a systematic review and meta-analysis of prospective observational studies.	Tea	Tea	Tea	Tea	Tea	Addition	300	200	3 cups	Yes	Incidence	CHD	CHD	0.73	0.53	0.99	0.82	0.686667	0.993333
248	Chen	2017	Yes	Oncotarget 8, 37367.	An inverse association between tea consumption and colorectal cancer risk.	Tea	Tea	Tea	Tea	Tea	Addition	300	200	3 cups	Yes	Incidence	Colorectal Cancer	Colorectal Cancer	1.02	0.96	1.14	1.01333	0.973333	1.09333
246	Chung	2020	Yes	Advances in Nutrition 11, 790-814.	Dose–Response Relation between Tea Consumption and Risk of Cardiovascular Disease and All-Cause Mortality: A Systematic Review and Meta-Analysis of Population-Based Studies.	Tea	Tea	Tea	Tea	Tea	Addition	300	200	3 cups	Yes	Mortality	ACM	ACM	0.94	0.91	0.95	0.96	0.94	0.966667
104	Souza	2015	Yes	BMJ	Intake of saturated and trans unsaturated fatty acids and risk of all cause mortality, cardiovascular disease, and type 2 diabetes: systematic review and meta-analysis of observational studies	Trans fats	Trans fats	Trans fats	Palm oil	Saturated fats and oils	Addition	4	20	Trans fats in highest reference group > 2% of total dietary energy in reference group; table e18 appendix 2. Assume a 2% increase in total energy consumption	Yes	Mortality	ACM	ACM	1.24	1.04	1.47	2.2	1.2	3.35
105	Souza	2015	Yes	BMJ	Intake of saturated and trans unsaturated fatty acids and risk of all cause mortality, cardiovascular disease, and type 2 diabetes: systematic review and meta-analysis of observational studies	Trans fats	Trans fats	Trans fats	Palm oil	Saturated fats and oils	Addition	4	20	Trans fats in highest reference group > 2% of total dietary energy in reference group; table e18 appendix 2	Yes	Incidence	CHD	CHD	1.21	1.1	1.33	2.05	1.5	2.65
106	Souza	2015	Yes	BMJ	Intake of saturated and trans unsaturated fatty acids and risk of all cause mortality, cardiovascular disease, and type 2 diabetes: systematic review and meta-analysis of observational studies	Trans fats	Trans fats	Trans fats	Palm oil	Saturated fats and oils	Addition	4	20	Trans fats in highest reference group > 2% of total dietary energy in reference group; table e18 appendix 2	Yes	Incidence	Diabetes	Diabetes	1.1	0.95	1.27	1.5	0.75	2.35
107	Souza	2015	Yes	BMJ	Intake of saturated and trans unsaturated fatty acids and risk of all cause mortality, cardiovascular disease, and type 2 diabetes: systematic review and meta-analysis of observational studies	Trans fats	Trans fats	Trans fats	Palm oil	Saturated fats and oils	Addition	4	20	Trans fats in highest reference group > 2% of total dietary energy in reference group; table e18 appendix 2	Yes	Incidence	Stroke	Stroke	1.07	0.88	1.28	1.35	0.4	2.4
231	Zhu	2019	Yes	Lipids in Health and Disease 18, 91	Dietary total fat, fatty acids intake, and risk of cardiovascular disease: a dose-response meta-analysis of cohort studie	Saturated fats	Trans fats	Trans fats	Trans fats	Saturated fats and oils	Addition	5	10	saturated fatty acids (SFA)	Yes	Incidence	CVD	CHD	0.98	0.95	1	0.96	0.9	1
232	Kang	2020	Yes	Nutrition, Metabolism and Cardiovascular Diseases 30, 179-189.	Dietary saturated fat intake and risk of stroke: Systematic review and dose–response meta-analysis of prospective cohort studies.	Saturated fats	Trans fats	Trans fats	Trans fats	Saturated fats and oils	Addition	10	10		Yes	Incidence	Stroke	Stroke	0.94	0.89	0.98	0.94	0.89	0.98
252	Wu	2012	Yes	British Journal of Nutrition	Omega-3 fatty acids and incident type 2 diabetes: a systematic review and meta-analysis	Unsaturated fats	Unsaturated fats	Unsaturated fats	Unsaturated fats	Unsaturated fats/oils	Addition	10	10	Omega-3 polyunsaturated fatty acids (eicosapentaenoic acid (EPA, 20 : 5n-3) and docosahexaenoic acid (DHA, 22 : 6n-3) from seafood, and alpha-linolenic acid ALA from plants- this estimate just for ALA	Yes	Incidence	Diabetes	Diabetes	0.93	0.83	1.04	0.93	0.83	1.04
251	Zhu	2019	Yes	Lipids in Health and Disease 18, 91	Dietary total fat, fatty acids intake, and risk of cardiovascular disease: a dose-response meta-analysis of cohort studie	Unsaturated fats	Unsaturated fats	Unsaturated fats	Unsaturated fats	Unsaturated fats/oils	Addition	5	10	polyunsaturated fatty acids (PUFA)	Yes	Incidence	CVD	CHD	1.04	1.01	1.07	1.08	1.02	1.14
113	Wu	2015	Yes	Nutrition, Metabolism & Cardiovascular Diseases	Fruit and vegetable consumption and risk of type 2 diabetes mellitus: A dose-response meta-analysis of propsective cohort studies	Vegetables	Vegetables	Vegetables	Vegetables	Other vegetables	Addition	106	100		Yes	Incidence	Diabetes	Diabetes	0.98	0.95	1.01	0.981132	0.95283	1.00943
108	Aune	2017	Yes	International Journal of Epidemiology	Fruit and vegetable intake and the risk of cardiovascular disease, total cancer and all- cause mortality_a systematic review and dose- response	Vegetables	Vegetables	Vegetables	Vegetables	Other vegetables	Addition	100	100	HAS SPECIFIC FRUITS AND VEGES	Yes	Mortality	ACM	ACM	0.87	0.84	0.9	0.87	0.84	0.9
109	Schwingshakl	2017	No	AJCN	Food groups and risk of all-cause mortality: a systematic review and meta-analysis of prospective studies	Vegetables	Vegetables	Vegetables	Vegetables	Other vegetables	Addition	80	100		Yes	Mortality	ACM	ACM	0.96	0.95	0.98	0.95	0.9375	0.975
110	Aune	2017	Yes	International Journal of Epidemiology	Fruit and vegetable intake and the risk of cardiovascular disease, total cancer and all- cause mortality_a systematic review and dose- response	Vegetables	Vegetables	Vegetables	Vegetables	Other vegetables	Addition	100	100	HAS SPECIFIC FRUITS AND VEGES	Yes	Incidence	CHD	CHD	0.91	0.87	0.94	0.91	0.87	0.94
111	Bechthold	2017	No	Critical Reviews in Food Science and Nutrition	Food groups and risk of coronary heart disease, stroke and heart fialure: A systematic review and dose-response meta-analysis of prospective studies	Vegetables	Vegetables	Vegetables	Vegetables	Other vegetables	Addition	100	100		Yes	Incidence	CHD	CHD	0.97	0.96	0.99	0.97	0.96	0.99
114	Aune	2017	Yes	International Journal of Epidemiology	Fruit and vegetable intake and the risk of cardiovascular disease, total cancer and all- cause mortality_a systematic review and dose- response	Vegetables	Vegetables	Vegetables	Vegetables	Other vegetables	Addition	100	100		Yes	Incidence	Stroke	Stroke	0.86	0.82	0.91	0.86	0.82	0.91
115	Bechthold	2017	No	Critical Reviews in Food Science and Nutrition	Food groups and risk of coronary heart disease, stroke and heart fialure: A systematic review and dose-response meta-analysis of prospective studies	Vegetables	Vegetables	Vegetables	Vegetables	Other vegetables	Addition	100	100		Yes	Incidence	Stroke	Stroke	0.92	0.86	0.98	0.92	0.86	0.98
155	Aune	2017	Yes	International Journal of Epidemiology	Fruit and vegetable intake and the risk of cardiovascular disease, total cancer and all- cause mortality_a systematic review and dose- response	Vegetables	Vegetables	Vegetables	Vegetables	Allium vegetables	Addition	100	100		Yes	Mortality	ACM	ACM	0.76	0.66	0.88	0.76	0.66	0.88
156	Aune	2017	Yes	International Journal of Epidemiology	Fruit and vegetable intake and the risk of cardiovascular disease, total cancer and all- cause mortality_a systematic review and dose- response	Vegetables	Vegetables	Vegetables	Vegetables	Allium vegetables	Addition	100	100		Yes	Incidence	CHD	CHD	0.99	0.34	2.86	0.99	0.34	2.86
159	Aune	2017	Yes	International Journal of Epidemiology	Fruit and vegetable intake and the risk of cardiovascular disease, total cancer and all- cause mortality_a systematic review and dose- response	Vegetables	Vegetables	Vegetables	Vegetables	Allium vegetables	Addition	100	100		Yes	Incidence	Stroke	Stroke	0.89	0.76	1.04	0.89	0.76	1.04
194	Aune	2017	Yes	International Journal of Epidemiology	Fruit and vegetable intake and the risk of cardiovascular disease, total cancer and all- cause mortality_a systematic review and dose- response	Vegetables	Vegetables	Vegetables	Vegetables	Cruciferous vegetables	Addition	100	100		Yes	Mortality	ACM	ACM	0.9	0.85	0.95	0.9	0.85	0.95
195	Aune	2017	Yes	International Journal of Epidemiology	Fruit and vegetable intake and the risk of cardiovascular disease, total cancer and all- cause mortality_a systematic review and dose- response	Vegetables	Vegetables	Vegetables	Vegetables	Cruciferous vegetables	Addition	100	100		Yes	Incidence	CHD	CHD	0.99	0.89	1.09	0.99	0.89	1.09
198	Aune	2017	Yes	International Journal of Epidemiology	Fruit and vegetable intake and the risk of cardiovascular disease, total cancer and all- cause mortality_a systematic review and dose- response	Vegetables	Vegetables	Vegetables	Vegetables	Cruciferous vegetables	Addition	100	100		Yes	Incidence	Stroke	Stroke	1.04	0.8	1.36	1.04	0.8	1.36
199	Aune	2017	Yes	International Journal of Epidemiology	Fruit and vegetable intake and the risk of cardiovascular disease, total cancer and all- cause mortality_a systematic review and dose- response	Vegetables	Vegetables	Vegetables	Vegetables	Green/leafy vegetables	Addition	100	100		Yes	Mortality	ACM	ACM	0.78	0.71	0.86	0.78	0.71	0.86
200	Aune	2017	Yes	International Journal of Epidemiology	Fruit and vegetable intake and the risk of cardiovascular disease, total cancer and all- cause mortality_a systematic review and dose- response	Vegetables	Vegetables	Vegetables	Vegetables	Green/leafy vegetables	Addition	100	100		Yes	Incidence	CHD	CHD	0.72	0.64	0.82	0.72	0.64	0.82
203	Aune	2017	Yes	International Journal of Epidemiology	Fruit and vegetable intake and the risk of cardiovascular disease, total cancer and all- cause mortality_a systematic review and dose- response	Vegetables	Vegetables	Vegetables	Vegetables	Green/leafy vegetables	Addition	100	100		Yes	Incidence	Stroke	Stroke	0.73	0.57	0.94	0.73	0.57	0.94
216	Aune	2017	Yes	International Journal of Epidemiology	Fruit and vegetable intake and the risk of cardiovascular disease, total cancer and all- cause mortality_a systematic review and dose- response	Vegetables	Vegetables	Vegetables	Vegetables	Mushrooms	Addition	100	100		Yes	Mortality	ACM	ACM	0.74	0.46	1.2	0.74	0.46	1.2
226	Aune	2017	Yes	International Journal of Epidemiology	Fruit and vegetable intake and the risk of cardiovascular disease, total cancer and all- cause mortality_a systematic review and dose- response	Vegetables	Vegetables	Vegetables	Vegetables	Root vegetables	Addition	100	100		Yes	Mortality	ACM	ACM	0.76	0.66	0.88	0.76	0.66	0.88
227	Aune	2017	Yes	International Journal of Epidemiology	Fruit and vegetable intake and the risk of cardiovascular disease, total cancer and all- cause mortality_a systematic review and dose- response	Vegetables	Vegetables	Vegetables	Vegetables	Root vegetables	Addition	100	100		Yes	Incidence	CHD	CHD	0.91	0.87	0.94	0.91	0.87	0.94
230	Aune	2017	Yes	International Journal of Epidemiology	Fruit and vegetable intake and the risk of cardiovascular disease, total cancer and all- cause mortality_a systematic review and dose- response	Vegetables	Vegetables	Vegetables	Vegetables	Root vegetables	Addition	100	100		Yes	Incidence	Stroke	Stroke	0.96	0.78	1.18	0.96	0.78	1.18
112	Schwingshakl	2018	Yes	International Journal of Cancer	Food groups and risk of colorectal cancer	Vegetables	Vegetables	Vegetables	Vegetables	Other vegetables	Addition	100	100		Yes	Incidence	Colorectal Cancer	Colorectal Cancer	0.97	0.96	0.98	0.97	0.96	0.98
157	Clark	2019	Yes	PNAS	Multiple health and environmental impacts of foods	Vegetables	Vegetables	Vegetables	Vegetables	Allium vegetables	Addition	100	100		Yes	Incidence	Colorectal Cancer	Colorectal Cancer	0.97	0.96	0.98	0.97	0.96	0.98
158	Clark	2019	Yes	PNAS	Multiple health and environmental impacts of foods	Vegetables	Vegetables	Vegetables	Vegetables	Allium vegetables	Addition	100	100		Yes	Incidence	Diabetes	Diabetes	0.981121	0.952762	1.00943	0.981121	0.952762	1.00943
196	Clark	2019	Yes	PNAS	Multiple health and environmental impacts of foods	Vegetables	Vegetables	Vegetables	Vegetables	Cruciferous vegetables	Addition	100	100		Yes	Incidence	Colorectal Cancer	Colorectal Cancer	0.97	0.96	0.98	0.97	0.96	0.98
197	Clark	2019	Yes	PNAS	Multiple health and environmental impacts of foods	Vegetables	Vegetables	Vegetables	Vegetables	Cruciferous vegetables	Addition	100	100		Yes	Incidence	Diabetes	Diabetes	0.981121	0.952762	1.00943	0.981121	0.952762	1.00943
201	Clark	2019	Yes	PNAS	Multiple health and environmental impacts of foods	Vegetables	Vegetables	Vegetables	Vegetables	Green/leafy vegetables	Addition	100	100		Yes	Incidence	Colorectal Cancer	Colorectal Cancer	0.97	0.96	0.98	0.97	0.96	0.98
202	Clark	2019	Yes	PNAS	Multiple health and environmental impacts of foods	Vegetables	Vegetables	Vegetables	Vegetables	Green/leafy vegetables	Addition	100	100		Yes	Incidence	Diabetes	Diabetes	0.981121	0.952762	1.00943	0.981121	0.952762	1.00943
217	Lee	2019	No	The American Journal of Clinical Nutrition	Mushroom consumption, biomarkers, and risk of cardiovascular disease and type 2 diabetes: a prospective cohort study of US women and men	Vegetables	Vegetables	Vegetables	Vegetables	Mushrooms	Addition	71.4286	100	5 servings / week, 100g	No	Incidence	CVD	CHD	1	0.87	1.16	1	0.818	1.224
218	Lee	2019	No	The American Journal of Clinical Nutrition	Mushroom consumption, biomarkers, and risk of cardiovascular disease and type 2 diabetes: a prospective cohort study of US women and men	Vegetables	Vegetables	Vegetables	Vegetables	Mushrooms	Addition	71.4286	100		No	Incidence	CHD	CHD	1.02	0.91	1.14	1.028	0.874	1.196
219	Lee	2019	No	The American Journal of Clinical Nutrition	Mushroom consumption, biomarkers, and risk of cardiovascular disease and type 2 diabetes: a prospective cohort study of US women and men	Vegetables	Vegetables	Vegetables	Vegetables	Mushrooms	Addition	71.4286	100		No	Incidence	Diabetes	Diabetes	1.04	0.93	1.16	1.056	0.902	1.224
220	Lee	2019	No	The American Journal of Clinical Nutrition	Mushroom consumption, biomarkers, and risk of cardiovascular disease and type 2 diabetes: a prospective cohort study of US women and men	Vegetables	Vegetables	Vegetables	Vegetables	Mushrooms	Addition	71.4286	100		No	Incidence	Stroke	Stroke	1.05	0.87	1.25	1.07	0.818	1.35
221	Clark	2019	Yes	PNAS	Multiple health and environmental impacts of foods	Vegetables	Vegetables	Vegetables	Vegetables	Mushrooms	Addition	100	100		Yes	Incidence	CHD	CHD	0.91	0.87	0.94	0.91	0.87	0.94
222	Clark	2019	Yes	PNAS	Multiple health and environmental impacts of foods	Vegetables	Vegetables	Vegetables	Vegetables	Mushrooms	Addition	100	100		Yes	Incidence	Colorectal Cancer	Colorectal Cancer	0.97	0.96	0.98	0.97	0.96	0.98
223	Clark	2019	Yes	PNAS	Multiple health and environmental impacts of foods	Vegetables	Vegetables	Vegetables	Vegetables	Mushrooms	Addition	100	100		Yes	Incidence	Diabetes	Diabetes	0.981121	0.952762	1.00943	0.981121	0.952762	1.00943
224	Clark	2019	Yes	PNAS	Multiple health and environmental impacts of foods	Vegetables	Vegetables	Vegetables	Vegetables	Mushrooms	Addition	100	100		Yes	Incidence	Stroke	Stroke	0.86	0.82	0.91	0.86	0.82	0.91
228	Clark	2019	Yes	PNAS	Multiple health and environmental impacts of foods	Vegetables	Vegetables	Vegetables	Vegetables	Root vegetables	Addition	100	100		Yes	Incidence	Colorectal Cancer	Colorectal Cancer	0.96	0.98	0.981121	0.96	0.98	0.981121
229	Clark	2019	Yes	PNAS	Multiple health and environmental impacts of foods	Vegetables	Vegetables	Vegetables	Vegetables	Root vegetables	Addition	100	100		Yes	Incidence	Diabetes	Diabetes	0.981121	0.952762	1.00943	0.981121	0.952762	1.00943
121	Aune	2013	Yes	European Journal of Epidemiology	Whole grain and refined grain consumption and the risk of type 2 diabetes: A systematic review and dose-response meta-analysis of cohort studies	Whole grains	Whole grains	Whole grains	Cereals	Unrefined grains	Addition	90	30	3 servings/day	Yes	Incidence	Diabetes	Diabetes	0.68	0.58	0.81	0.893333	0.86	0.936667
116	Aune	2016	No	BMJ	Whole grain consumption and risk of cardiovascular disease , cancer , and all cause and cause specific mortality : systematic review and dose-response meta-analysis of prospective studies	Whole grains	Whole grains	Whole grains	Cereals	Unrefined grains	Addition	90	30	HAS SPECIFIC WHOLE GRAINS	Yes	Mortality	ACM	ACM	0.82	0.77	0.88	0.94	0.923333	0.96
118	Aune	2016	No	BMJ	Whole grain consumption and risk of cardiovascular disease , cancer , and all cause and cause specific mortality : systematic review and dose-response meta-analysis of prospective studies	Whole grains	Whole grains	Whole grains	Cereals	Unrefined grains	Addition	90	30		Yes	Incidence	CHD	CHD	0.8	0.74	0.87	0.933333	0.913333	0.956667
122	Aune	2016	No	BMJ	Whole grain consumption and risk of cardiovascular disease , cancer , and all cause and cause specific mortality : systematic review and dose-response meta-analysis of prospective studies	Whole grains	Whole grains	Whole grains	Cereals	Unrefined grains	Addition	90	30		Yes	Incidence	Stroke	Stroke	0.88	0.75	1.03	0.96	0.916667	1.01
117	Schwingshakl	2017	Yes	AJCN	Food groups and risk of all-cause mortality: a systematic review and meta-analysis of prospective studies	Whole grains	Whole grains	Whole grains	Cereals	Unrefined grains	Addition	30	30		Yes	Mortality	ACM	ACM	0.92	0.89	0.95	0.92	0.89	0.95
119	Bechthold	2017	Yes	Critical Reviews in Food Science and Nutrition	Food groups and risk of coronary heart disease, stroke and heart fialure: A systematic review and dose-response meta-analysis of prospective studies	Whole grains	Whole grains	Whole grains	Cereals	Unrefined grains	Addition	30	30		Yes	Incidence	CHD	CHD	0.95	0.92	0.98	0.95	0.92	0.98
123	Bechthold	2017	Yes	Critical Reviews in Food Science and Nutrition	Food groups and risk of coronary heart disease, stroke and heart fialure: A systematic review and dose-response meta-analysis of prospective studies	Whole grains	Whole grains	Whole grains	Cereals	Unrefined grains	Addition	30	30		Yes	Incidence	Stroke	Stroke	0.99	0.95	1.03	0.99	0.95	1.03
120	Schwingshakl	2018	Yes	International Journal of Cancer	Food groups and risk of colorectal cancer	Whole grains	Whole grains	Whole grains	Cereals	Unrefined grains	Addition	30	30		Yes	Incidence	Colorectal Cancer	Colorectal Cancer	0.95	0.93	0.97	0.95	0.93	0.97

## Sheet: Data S1b HealthDatFinal
FOOD						HEALTH IMPACTS
Food	Food_nospaces	Plant.or.animal	FoodGroup	Dose_g	FU (g)	ACM	ACM_lower	ACM_upper	CHD	CHD_lower	CHD_upper	CRC	CRC_lower	CRC_upper	Diabetes	Diabetes_lower	Diabetes_upper	Stroke	Stroke_lower	Stroke_upper	Average_RR	AvRR_lower	AvRR_upper
Acai berry	Acai_berry	Plant	Berries	100	1000	0.85	0.7	1.03	1.13	0.9	1.43	0.97	0.95	0.99	0.71	0.67	0.75	1.07	0.79	1.45	0.95	0.802	1.13
Alfalfa	Alfalfa	Plant	Legumes	50	1000	0.88	0.73	1.03	0.88	0.78	1.03	1	0.78	1.26	0.52	0.16	1.76	1	0.68	1.44	0.86	0.626	1.304
Amla (Indian Gooseberry)	Amla_Indian_Gooseberry	Plant	Berries	100	1000	0.85	0.7	1.03	1.13	0.9	1.43	0.97	0.95	0.99	0.71	0.67	0.75	1.07	0.79	1.45	0.95	0.802	1.13
Apples	Apples	Plant	Fruits.other	100	1000	0.8	0.64	1.01	0.99	0.89	1.09	0.97	0.95	0.99	0.99	0.97	1	0.94	0.84	1.05	0.94	0.858	1.028
Apricots	Apricots	Plant	Beta.carotene.Fr.Veg	100	1000	0.89	0.88	0.9	0.77	0.65	0.91	0.97	0.95	0.99	0.99	0.97	1	0.86	0.84	0.88	0.9	0.858	0.936
Arugula	Arugula	Plant	Veg.cruciferous.leafy	100	1000	0.78	0.71	0.86	0.72	0.64	0.82	0.97	0.96	0.98	0.98	0.95	1.01	0.73	0.57	0.94	0.84	0.766	0.922
Asparagus	Asparagus	Plant	Lycopene.Fr.Veg	100	1000	0.89	0.88	0.9	1	0.91	1.1	0.97	0.96	0.98	0.98	0.95	1.01	0.86	0.84	0.88	0.94	0.908	0.974
Avocado	Avocado	Plant	Fruits.other	100	1000	0.89	0.88	0.9	0.86	0.84	0.88	0.97	0.95	0.99	0.99	0.97	1	0.86	0.84	0.88	0.91	0.896	0.93
Bananas	Bananas	Plant	Fruits.other	100	1000	0.95	0.8	1.14	0.81	0.26	2.58	0.97	0.95	0.99	0.99	0.97	1	0.86	0.84	0.88	0.92	0.764	1.318
Barley	Barley	Plant	Grains.unrefined	30	1000	0.92	0.89	0.95	0.95	0.92	0.98	0.93	0.95	0.97	0.88	0.83	0.93	0.99	0.95	1.03	0.93	0.908	0.972
Beans	Beans	Plant	Legumes	50	1000	0.88	0.73	1.03	0.88	0.78	1.03	1	0.78	1.26	0.52	0.16	1.76	1	0.68	1.44	0.86	0.626	1.304
Beef, lean	Beef_lean	Animal	Red.meat	100	1000	1.12	1.05	1.21	1.15	1.08	1.23	1.12	1.06	1.19	1.13	1.03	1.23	1.12	1.06	1.17	1.12	1.068	1.206
Beef, liver	Beef_liver	Animal	Red.meat	100	1000	1.12	1.05	1.21	1.15	1.08	1.23	1.12	1.06	1.19	1.13	1.03	1.23	1.12	1.06	1.17	1.12	1.068	1.206
Beetroot	Beetroot	Plant	Veg.other	100	1000	0.76	0.66	0.88	0.91	0.87	0.94	0.96	0.98	0.98	0.98	0.95	1.01	0.96	0.78	1.18	0.91	0.848	0.998
Berries (other)	Berries_various	Plant	Berries	100	1000	0.85	0.7	1.03	1.13	0.9	1.43	0.97	0.95	0.99	0.71	0.67	0.75	1.07	0.79	1.45	0.95	0.802	1.13
Blackberries	Blackberries	Plant	Berries	100	1000	0.85	0.7	1.03	1.13	0.9	1.43	0.97	0.95	0.99	0.71	0.67	0.75	1.07	0.79	1.45	0.95	0.802	1.13
Blackcurrants (Cassis)	Blackcurrants_Cassis	Plant	Berries	100	1000	0.85	0.7	1.03	1.13	0.9	1.43	0.97	0.95	0.99	0.71	0.67	0.75	1.07	0.79	1.45	0.95	0.802	1.13
Blueberries	Blueberries	Plant	Berries	100	1000	0.85	0.7	1.03	1.13	0.9	1.43	0.97	0.95	0.99	0.71	0.67	0.75	1.07	0.79	1.45	0.95	0.802	1.13
Bok choy	Bok_choy	Plant	Veg.cruciferous.leafy	100	1000	0.78	0.71	0.86	0.72	0.64	0.82	0.97	0.96	0.98	0.98	0.95	1.01	0.73	0.57	0.94	0.84	0.766	0.922
Bread	Bread	Plant	Grains.refined	30	1000	0.99	0.97	1.01	1.01	0.99	1.04	NA	NA	NA	0.98	0.96	1.01	1	0.98	1.01	1	0.975	1.0175
Bread, sourdough	Bread_sourdough	Plant	Grains.refined	30	1000	0.99	0.97	1.01	1.01	0.99	1.04	NA	NA	NA	0.98	0.96	1.01	1	0.98	1.01	1	0.975	1.0175
Bread, white	Bread_white	Plant	Grains.refined	30	1000	0.99	0.97	1.01	1.01	0.99	1.04	NA	NA	NA	0.98	0.96	1.01	1	0.98	1.01	1	0.975	1.0175
Bread, wholegrain	Bread_wholegrain	Plant	Grains.unrefined	30	1000	0.92	0.89	0.95	0.95	0.92	0.98	0.93	0.95	0.97	0.88	0.83	0.93	0.99	0.95	1.03	0.93	0.908	0.972
Broccoli	Broccoli	Plant	Veg.cruciferous.leafy	100	1000	0.9	0.85	0.95	0.99	0.89	1.09	0.97	0.96	0.98	0.98	0.95	1.01	1.04	0.8	1.36	0.98	0.89	1.078
Brussel sprouts	Brussel_sprouts	Plant	Veg.cruciferous.leafy	100	1000	0.9	0.85	0.95	0.99	0.89	1.09	0.97	0.96	0.98	0.98	0.95	1.01	1.04	0.8	1.36	0.98	0.89	1.078
Buckwheat	Buckwheat	Plant	Grains.unrefined	30	1000	0.92	0.89	0.95	0.95	0.92	0.98	0.93	0.95	0.97	0.88	0.83	0.93	0.99	0.95	1.03	0.93	0.908	0.972
Bulgur wheat	Bulgur_wheat	Plant	Grains.unrefined	30	1000	0.92	0.89	0.95	0.95	0.92	0.98	0.93	0.95	0.97	0.88	0.83	0.93	0.99	0.95	1.03	0.93	0.908	0.972
Butter, incl. ghee	Butter_incl_ghee	Animal	Butter	20	1000	1.02	0.9	1.04	0.99	0.94	1.04	1.26	0.78	1.88	0.97	0.95	0.99	1.01	0.98	1.03	1.05	0.91	1.196
Cabbage (including fermented)	Cabbage_including_fermented	Plant	Veg.cruciferous.leafy	100	1000	0.9	0.85	0.95	0.99	0.89	1.09	0.97	0.96	0.98	0.98	0.95	1.01	1.04	0.8	1.36	0.98	0.89	1.078
Canteloupe (Rockmelon)	Canteloupe_Rockmelon	Plant	Beta.carotene.Fr.Veg	100	1000	0.89	0.88	0.9	0.77	0.65	0.91	0.97	0.95	0.99	0.99	0.97	1	0.86	0.84	0.88	0.9	0.858	0.936
Carrots	Carrots	Plant	Beta.carotene.Fr.Veg	100	1000	0.76	0.66	0.88	0.77	0.65	0.91	0.97	0.96	0.98	0.98	0.95	1.01	0.96	0.78	1.18	0.89	0.8	0.992
Cassava	Cassava	Plant	Veg.other	100	1000	0.88	0.69	1.12	1.03	0.96	1.09	1.05	0.92	1.2	1.18	1.1	1.27	0.98	0.93	1.03	1.02	0.92	1.142
Cauliflower	Cauliflower	Plant	Veg.cruciferous.leafy	100	1000	0.9	0.85	0.95	0.99	0.89	1.09	0.97	0.96	0.98	0.98	0.95	1.01	1.04	0.8	1.36	0.98	0.89	1.078
Celery	Celery	Plant	Veg.other	100	1000	0.95	0.89	1.02	0.91	0.87	0.94	0.97	0.96	0.98	0.98	0.95	1.01	0.86	0.82	0.91	0.93	0.898	0.972
Chard_Silverbeet	Chard_Silverbeet	Plant	Veg.cruciferous.leafy	100	1000	0.78	0.71	0.86	0.72	0.64	0.82	0.97	0.96	0.98	0.98	0.95	1.01	0.73	0.57	0.94	0.84	0.766	0.922
Cheese	Cheese	Animal	Dairy	50	1000	0.992442	0.894186	1.0657	0.95	0.85	1.1	0.96	0.83	1.12	0.97	0.9	1.05	0.98	0.97	0.99	0.97	0.888837	1.06514
Cherries	Cherries	Plant	Fruits.other	100	1000	0.89	0.88	0.9	0.86	0.84	0.88	0.97	0.95	0.99	0.99	0.97	1	0.86	0.84	0.88	0.91	0.896	0.93
Chicken	Chicken_eg_chicken_soup	Animal	Poultry.Eggs	100	1000	0.9	0.73	1.11	1	0.87	1.15	0.78	0.62	0.94	1.06	0.81	1.35	1	0.96	1.03	0.95	0.798	1.116
Chickpeas	Chickpeas	Plant	Legumes	50	1000	0.88	0.73	1.03	0.88	0.78	1.03	1	0.78	1.26	0.52	0.16	1.76	1	0.68	1.44	0.86	0.626	1.304
Chocolate, dark (incl. cacao)	Chocolate_dark_incl_cacao	Plant	Stimulants	20	1000	0.966667	0.946667	1.02	0.92	0.86	0.98	1.09346	0.53271	1.8785	0.8	0.64	0.96	0.88	0.76	1.02	0.93	0.747875	1.1717
Citrus fruits	Citrus_fruits	Plant	Vitamin.C.Fr.Veg	100	1000	0.94	0.88	1	0.95	0.89	1.01	0.97	0.95	0.99	0.99	0.97	1	0.78	0.69	0.9	0.93	0.876	0.98
Coconut & Kefir (coconut fermented)	Coconut_Kefir	Plant	Nuts	100	1000	0.9	0.85	0.95	0.95	0.9	1.05	0.9	0.85	0.94	0.98	0.89	1.06	0.96	0.91	1.01	0.94	0.88	1.002
Coffee	Coffee	Plant	Stimulants	20	1000	0.85	0.82	0.89	0.86	0.76	0.97	1	0.96	1.04	0.85	0.82	0.88	0.72	0.59	0.88	0.86	0.79	0.932
Collard greens	Collard_greens	Plant	Veg.cruciferous.leafy	100	1000	0.9	0.85	0.95	0.99	0.89	1.09	0.97	0.96	0.98	0.98	0.95	1.01	1.04	0.8	1.36	0.98	0.89	1.078
Corn	Corn	Plant	Grains.unrefined	30	1000	0.92	0.89	0.95	0.95	0.92	0.98	0.93	0.95	0.97	0.88	0.83	0.93	0.99	0.95	1.03	0.93	0.908	0.972
Cranberries	Cranberries	Plant	Berries	100	1000	0.85	0.7	1.03	1.13	0.9	1.43	0.97	0.95	0.99	0.71	0.67	0.75	1.07	0.79	1.45	0.95	0.802	1.13
Cress	Cress	Plant	Veg.cruciferous.leafy	100	1000	0.78	0.71	0.86	0.72	0.64	0.82	0.97	0.96	0.98	0.98	0.95	1.01	0.73	0.57	0.94	0.84	0.766	0.922
Cucumber	Cucumber	Plant	Veg.other	100	1000	0.87	0.84	0.9	0.91	0.87	0.94	0.97	0.96	0.98	0.98	0.95	1.01	0.86	0.82	0.91	0.92	0.888	0.948
Dates	Dates	Plant	Fruits.other	100	1000	0.89	0.88	0.9	0.86	0.84	0.88	0.97	0.95	0.99	0.99	0.97	1	0.75	0.32	1.81	0.89	0.792	1.116
Dragonfruit	Dragonfruit	Plant	Fruits.other	100	1000	0.89	0.88	0.9	0.86	0.84	0.88	0.97	0.95	0.99	0.99	0.97	1	0.86	0.84	0.88	0.91	0.896	0.93
Eggplant	Eggplant	Plant	Veg.other	100	1000	0.87	0.84	0.9	0.91	0.87	0.94	0.97	0.96	0.98	0.98	0.95	1.01	0.86	0.82	0.91	0.92	0.888	0.948
Eggs	Eggs	Animal	Poultry.Eggs	50	1000	1.15	0.99	1.34	1	0.95	1.06	1.18	0.89	1.56	1.07	0.91	1.23	0.99	0.93	1.05	1.08	0.934	1.248
Elderberry	Elderberry	Plant	Berries	100	1000	0.85	0.7	1.03	1.13	0.9	1.43	0.97	0.95	0.99	0.71	0.67	0.75	1.07	0.79	1.45	0.95	0.802	1.13
Fennel	Fennel	Plant	Veg.other	100	1000	0.95	0.89	1.02	0.91	0.87	0.94	0.97	0.96	0.98	0.98	0.95	1.01	0.86	0.82	0.91	0.93	0.898	0.972
Fish, oily (e.g. Salmon, tuna, pilchards)	Fish_oily	Animal	Seafood	100	1000	0.93	0.88	0.98	0.88	0.79	0.99	0.93	0.85	1.01	1.07	0.86	1.35	0.86	0.75	0.99	0.93	0.826	1.064
Fortified cereals_wholegrains	Fortified_cereals_wholegrains	Plant	Grains.unrefined	30	1000	0.92	0.89	0.95	0.95	0.92	0.98	0.93	0.95	0.97	0.88	0.83	0.93	0.99	0.95	1.03	0.93	0.908	0.972
Fruits (various)	Fruits_various	Plant	Fruits.other	100	1000	0.89	0.88	0.9	0.86	0.84	0.88	0.97	0.95	0.99	0.99	0.97	1	0.86	0.84	0.88	0.91	0.896	0.93
Garlic	Garlic	Plant	Veg.allium	100	1000	0.76	0.4	1.46	0.99	0.34	2.86	0.97	0.96	0.98	0.98	0.95	1.01	0.89	0.76	1.04	0.92	0.682	1.47
Ginger	Ginger	Plant	Veg.other	100	1000	0.76	0.66	0.88	0.91	0.87	0.94	0.97	0.96	0.98	0.98	0.95	1.01	0.96	0.78	1.18	0.92	0.844	0.998
Ginseng	Ginseng	Plant	Veg.other	100	1000	0.76	0.66	0.88	0.91	0.87	0.94	0.97	0.96	0.98	0.98	0.95	1.01	0.96	0.78	1.18	0.92	0.844	0.998
Goji Berries	Goji_Berries	Plant	Berries	100	1000	0.85	0.7	1.03	1.13	0.9	1.43	0.97	0.95	0.99	0.71	0.67	0.75	1.07	0.79	1.45	0.95	0.802	1.13
Gooseberries	Gooseberries	Plant	Berries	100	1000	0.85	0.7	1.03	1.13	0.9	1.43	0.97	0.95	0.99	0.71	0.67	0.75	1.07	0.79	1.45	0.95	0.802	1.13
Grapes (incl. raisins)	Grapes_incl_raisins	Plant	Fruits.other	100	1000	0.89	0.88	0.9	0.87	0.56	1.37	0.97	0.95	0.99	0.99	0.97	1	0.57	0.34	0.97	0.86	0.74	1.046
Guava	Guava	Plant	Lycopene.Fr.Veg	100	1000	0.89	0.88	0.9	0.88	0.77	1.01	0.97	0.95	0.99	0.99	0.97	1	0.86	0.84	0.88	0.92	0.882	0.956
Honey	Honey	Animal	Honey.SSBs	100	1000	1.03	0.91	1.18	1.12	0.69	1.69	1.09	0.97	1.22	1.18	0.46	2.26	1.07	1.02	1.12	1.1	0.81	1.494
Jerusalem artichokes	Jerusalem_artichokes	Plant	Veg.other	100	1000	0.76	0.66	0.88	0.91	0.87	0.94	0.96	0.98	0.98	0.98	0.95	1.01	0.96	0.78	1.18	0.91	0.848	0.998
Kakadu plum	Kakadu_plum	Plant	Vitamin.C.Fr.Veg	100	1000	0.89	0.88	0.9	0.91	0.85	0.99	0.97	0.95	0.99	0.99	0.97	1	0.86	0.84	0.88	0.92	0.898	0.952
Kale	Kale	Plant	Veg.cruciferous.leafy	100	1000	0.9	0.85	0.95	0.99	0.89	1.09	0.97	0.96	0.98	0.98	0.95	1.01	1.04	0.8	1.36	0.98	0.89	1.078
Kiwi	Kiwi	Plant	Vitamin.C.Fr.Veg	100	1000	0.89	0.88	0.9	0.91	0.85	0.99	0.97	0.95	0.99	0.99	0.97	1	0.86	0.84	0.88	0.92	0.898	0.952
Kombucha	Kombucha	Plant	Honey.SSBs	100	1000	1.03	0.91	1.18	1.12	0.69	1.69	1.09	0.97	1.22	1.18	0.46	2.26	1.07	1.02	1.12	1.1	0.81	1.494
Lamb, lean	Lamb_lean	Animal	Red.meat	100	1000	1.12	1.05	1.21	1.15	1.08	1.23	1.12	1.06	1.19	1.13	1.03	1.23	1.12	1.06	1.17	1.12	1.068	1.206
Lentils	Lentils	Plant	Legumes	50	1000	0.88	0.73	1.03	0.88	0.78	1.03	1	0.78	1.26	0.52	0.16	1.76	1	0.68	1.44	0.86	0.626	1.304
Liver (no animal specified)	Liver_no_animal_specified	Animal	Red.meat	100	1000	1.12	1.05	1.21	1.15	1.08	1.23	1.12	1.06	1.19	1.13	1.03	1.23	1.12	1.06	1.17	1.12	1.068	1.206
Lychees	Lychees	Plant	Vitamin.C.Fr.Veg	100	1000	0.89	0.88	0.9	0.91	0.85	0.99	0.97	0.95	0.99	0.99	0.97	1	0.86	0.84	0.88	0.92	0.898	0.952
Mangoes	Mangoes	Plant	Lycopene.Fr.Veg	100	1000	0.89	0.88	0.9	0.88	0.77	1.01	0.97	0.95	0.99	0.99	0.97	1	0.86	0.84	0.88	0.92	0.882	0.956
Matcha	Matcha	Plant	Stimulants	20	1000	0.96	0.94	0.966667	0.82	0.686667	0.993333	1.01333	0.973333	1.09333	0.933333	0.9	0.973333	0.913333	0.873333	0.96	0.93	0.874667	0.997333
Melons	Melons	Plant	Beta.carotene.Fr.Veg	100	1000	0.89	0.88	0.9	0.77	0.65	0.91	0.97	0.95	0.99	0.99	0.97	1	0.86	0.84	0.88	0.9	0.858	0.936
Milk, whole	Milk_whole	Animal	Dairy	200	1000	1	0.94	1.06	1.01	0.97	1.05	0.94	0.89	0.99	0.97	0.93	1.02	0.93	0.88	0.98	0.97	0.922	1.02
Millet	Millet	Plant	Grains.unrefined	30	1000	0.92	0.89	0.95	0.95	0.92	0.98	0.93	0.95	0.97	0.88	0.83	0.93	0.99	0.95	1.03	0.93	0.908	0.972
Miso	Miso	Plant	Legumes	50	1000	0.9	0.6	1.3	0.96	0.92	1.01	1	0.89	1.13	0.8	0.6	0.95	1	0.84	1.22	0.93	0.77	1.122
Mushrooms	Mushrooms	Plant	Mushrooms	100	1000	0.74	0.46	1.2	0.91	0.87	0.94	0.97	0.96	0.98	0.98	0.95	1.01	0.86	0.82	0.91	0.89	0.812	1.008
Mushrooms, Reishi (Lingzhi)	Mushrooms_Reishi_Lingzhi	Plant	Mushrooms	100	1000	0.74	0.46	1.2	0.91	0.87	0.94	0.97	0.96	0.98	0.98	0.95	1.01	0.86	0.82	0.91	0.89	0.812	1.008
Nectarines & Peaches	Nectarines_Peaches	Plant	Beta.carotene.Fr.Veg	100	1000	0.89	0.88	0.9	0.77	0.65	0.91	0.97	0.95	0.99	0.99	0.97	1	0.86	0.84	0.88	0.9	0.858	0.936
Nuts (various)	Nuts_various	Plant	Nuts	28	1000	0.76	0.69	0.84	0.67	0.43	1.05	0.96	0.76	1.21	0.79	0.7	0.9	0.99	0.84	1.17	0.83	0.684	1.034
Nuts, almonds	Nuts_almonds	Plant	Nuts	28	1000	0.76	0.69	0.84	0.67	0.43	1.05	0.96	0.76	1.21	0.79	0.7	0.9	0.99	0.84	1.17	0.83	0.684	1.034
Nuts, brazil	Nuts_brazil	Plant	Nuts	28	1000	0.76	0.69	0.84	0.67	0.43	1.05	0.96	0.76	1.21	0.79	0.7	0.9	0.99	0.84	1.17	0.83	0.684	1.034
Nuts, cashews	Nuts_cashews	Plant	Nuts	28	1000	0.76	0.69	0.84	0.67	0.43	1.05	0.96	0.76	1.21	0.79	0.7	0.9	0.99	0.84	1.17	0.83	0.684	1.034
Nuts, chestnuts	Nuts_chestnuts	Plant	Nuts	28	1000	0.76	0.69	0.84	0.67	0.43	1.05	0.96	0.76	1.21	0.79	0.7	0.9	0.99	0.84	1.17	0.83	0.684	1.034
Nuts, hazelnuts	Nuts_hazelnuts	Plant	Nuts	28	1000	0.76	0.69	0.84	0.67	0.43	1.05	0.96	0.76	1.21	0.79	0.7	0.9	0.99	0.84	1.17	0.83	0.684	1.034
Nuts, pecan	Nuts_pecan	Plant	Nuts	28	1000	0.76	0.69	0.84	0.67	0.43	1.05	0.96	0.76	1.21	0.79	0.7	0.9	0.99	0.84	1.17	0.83	0.684	1.034
Nuts, pine	Nuts_pine	Plant	Nuts	28	1000	0.76	0.69	0.84	0.67	0.43	1.05	0.96	0.76	1.21	0.79	0.7	0.9	0.99	0.84	1.17	0.83	0.684	1.034
Nuts, pistachio	Nuts_pistachio	Plant	Nuts	28	1000	0.76	0.69	0.84	0.67	0.43	1.05	0.96	0.76	1.21	0.79	0.7	0.9	0.99	0.84	1.17	0.83	0.684	1.034
Nuts, walnut	Nuts_walnut	Plant	Nuts	28	1000	0.76	0.69	0.84	0.67	0.43	1.05	0.96	0.76	1.21	0.79	0.7	0.9	0.99	0.84	1.17	0.83	0.684	1.034
Oats	Oats	Plant	Grains.unrefined	30	1000	0.92	0.89	0.95	0.95	0.92	0.98	0.93	0.95	0.97	0.88	0.83	0.93	0.99	0.95	1.03	0.93	0.908	0.972
Offal	Offal	Animal	Red.meat	100	1000	1.12	1.05	1.21	1.15	1.08	1.23	1.12	1.06	1.19	1.13	1.03	1.23	1.12	1.06	1.17	1.12	1.068	1.206
Oil, canola	Oil_canola	Plant	Oils.unsaturated	20	1000	0.92	0.86	0.99	1	0.96	1.05	NA	NA	NA	0.93	0.83	1.04	NA	NA	NA	0.95	0.883333	1.02667
Oil, coconut	Oil_coconut	Plant	Oils.saturated	20	1000	2.2	1.2	3.35	2.05	1.5	2.65	NA	NA	NA	1.5	0.75	2.35	1.35	0.4	2.4	1.78	0.9625	2.6875
Oil, flaxseed	Oil_flaxseed	Plant	Oils.unsaturated	20	1000	0.92	0.86	0.99	1	0.96	1.05	NA	NA	NA	0.93	0.83	1.04	NA	NA	NA	0.95	0.883333	1.02667
Oil, olive	Oil_olive	Plant	Oils.unsaturated	20	1000	0.92	0.86	0.99	0.94	0.86	1.03	NA	NA	NA	0.91	0.87	0.95	0.9	0.86	0.95	0.92	0.8625	0.98
Oil, palm	Oil_palm	Plant	Oils.saturated	20	1000	2.2	1.2	3.35	2.05	1.5	2.65	NA	NA	NA	1.5	0.75	2.35	1.35	0.4	2.4	1.78	0.9625	2.6875
Oil, sesame	Oil_sesame	Plant	Oils.unsaturated	20	1000	0.92	0.86	0.99	1	0.96	1.05	NA	NA	NA	0.93	0.83	1.04	NA	NA	NA	0.95	0.883333	1.02667
Oil, soybean	Oil_soybean	Plant	Oils.unsaturated	20	1000	2.2	1.2	3.35	2.05	1.5	2.65	NA	NA	NA	1.5	0.75	2.35	1.35	0.4	2.4	1.78	0.9625	2.6875
Oil, sunflower	Oil_sunflower	Plant	Oils.unsaturated	20	1000	0.92	0.86	0.99	1	0.96	1.05	NA	NA	NA	0.93	0.83	1.04	NA	NA	NA	0.95	0.883333	1.02667
Olives	Olives	Plant	Oils.unsaturated	20	1000	0.92	0.86	0.99	0.94	0.86	1.03	NA	NA	NA	0.91	0.87	0.95	0.9	0.86	0.95	0.92	0.8625	0.98
Onions, leeks, shallots	Onions_leeks_shallots	Plant	Veg.allium	100	1000	0.76	0.4	1.46	0.6	0.15	2.42	0.97	0.96	0.98	0.98	0.95	1.01	0.89	0.76	1.04	0.84	0.644	1.382
Other roots (Turnips, swedes, parsnips)	Other_roots_Turnips_swedes_parsnips	Plant	Veg.other	100	1000	0.9	0.85	0.95	0.99	0.89	1.09	0.97	0.96	0.98	0.98	0.95	1.01	1.04	0.8	1.36	0.98	0.89	1.078
Oysters	Oysters	Animal	Seafood	100	1000	0.93	0.88	0.98	0.88	0.79	0.99	0.93	0.85	1.01	1.07	0.86	1.35	0.86	0.75	0.99	0.93	0.826	1.064
Papaya	Papaya	Plant	Lycopene.Fr.Veg	100	1000	0.89	0.88	0.9	0.88	0.77	1.01	0.97	0.95	0.99	0.99	0.97	1	0.86	0.84	0.88	0.92	0.882	0.956
Pasta	Pasta	Plant	Grains.refined	30	1000	0.99	0.97	1.01	1.01	0.99	1.04	NA	NA	NA	0.98	0.96	1.01	1	0.98	1.01	1	0.975	1.0175
Peanuts (incl Peanut butter)	Peanuts_incl_Peanut_butter	Plant	Nuts	28	1000	0.76	0.69	0.84	0.67	0.43	1.05	0.96	0.76	1.21	0.79	0.7	0.9	0.99	0.84	1.17	0.83	0.684	1.034
Pears	Pears	Plant	Fruits.other	100	1000	0.8	0.64	1.01	0.99	0.89	1.09	0.97	0.95	0.99	0.99	0.97	1	0.94	0.84	1.05	0.94	0.858	1.028
Peas	Peas	Plant	Legumes	50	1000	0.88	0.73	1.03	0.88	0.78	1.03	1	0.78	1.26	0.52	0.16	1.76	1	0.68	1.44	0.86	0.626	1.304
Peppers, green (incl chillis)	Peppers_green_incl_chillis	Plant	Vitamin.C.Fr.Veg	100	1000	0.89	0.88	0.9	0.91	0.85	0.99	0.97	0.95	0.99	0.99	0.97	1	0.86	0.84	0.88	0.92	0.898	0.952
Peppers, Red or yellow bell	Peppers_red_or_yellow_bell	Plant	Lycopene.Fr.Veg	100	1000	0.89	0.88	0.9	1	0.91	1.1	0.97	0.95	0.99	0.99	0.97	1	0.86	0.84	0.88	0.94	0.91	0.974
Pineapple	Pineapple	Plant	Vitamin.C.Fr.Veg	100	1000	0.89	0.88	0.9	0.91	0.85	0.99	0.97	0.95	0.99	0.99	0.97	1	0.86	0.84	0.88	0.92	0.898	0.952
Plant-based milks	Plant.based_milks	Plant	Legumes	50	1000	0.9	0.6	1.3	0.96	0.92	1.01	1	0.89	1.13	0.8	0.6	0.95	1	0.84	1.22	0.93	0.77	1.122
Plums	Plums	Plant	Fruits.other	100	1000	0.89	0.88	0.9	0.86	0.84	0.88	0.97	0.95	0.99	0.99	0.97	1	0.86	0.84	0.88	0.91	0.896	0.93
Pomegranate	Pomegranate	Plant	Berries	100	1000	0.85	0.7	1.03	1.13	0.9	1.43	0.97	0.95	0.99	0.71	0.67	0.75	1.07	0.79	1.45	0.95	0.802	1.13
Pork	Pork	Animal	Red.meat	100	1000	1.12	1.05	1.21	1.15	1.08	1.23	1.12	1.06	1.19	1.13	1.03	1.23	1.12	1.06	1.17	1.12	1.068	1.206
Potatoes	Potatoes	Plant	Veg.other	100	1000	0.88	0.69	1.12	1.03	0.96	1.09	1.05	0.92	1.2	1.18	1.1	1.27	0.98	0.93	1.03	1.02	0.92	1.142
Processed_meat	Processed_meat	Animal	Processed.meat	50	1000	1.38	1.2	1.6	1.27	1.09	1.49	1.17	1.1	1.23	1.32	1.19	1.48	1.17	1.02	1.34	1.26	1.12	1.428
Protein, iron and B12 from red meat	Protein_iron_and_B12_from_red_meat	Animal	Red.meat	100	1000	1.12	1.05	1.21	1.15	1.08	1.23	1.12	1.06	1.19	1.13	1.03	1.23	1.128	1.06	1.17	1.12	1.068	1.206
Prunes	Prunes	Plant	Fruits.other	100	1000	0.89	0.88	0.9	0.86	0.84	0.88	0.97	0.95	0.99	0.99	0.97	1	0.75	0.32	1.81	0.89	0.792	1.116
Quinoa	Quinoa	Plant	Grains.unrefined	30	1000	0.92	0.89	0.95	0.95	0.92	0.98	0.93	0.95	0.97	0.88	0.83	0.93	0.99	0.95	1.03	0.93	0.908	0.972
Radish	Radish	Plant	Veg.other	100	1000	0.9	0.85	0.95	0.99	0.89	1.09	0.97	0.96	0.98	0.98	0.95	1.01	1.04	0.8	1.36	0.98	0.89	1.078
Raspberries	Raspberries	Plant	Berries	100	1000	0.85	0.7	1.03	1.13	0.9	1.43	0.97	0.95	0.99	0.71	0.67	0.75	1.07	0.79	1.45	0.95	0.802	1.13
Rice	Rice	Plant	Grains.refined	30	1000	0.99	0.97	1.01	1.01	0.99	1.04	NA	NA	NA	0.98	0.96	1.01	1	0.98	1.01	1	0.975	1.0175
Rice, brown	Rice_brown	Plant	Grains.unrefined	30	1000	0.92	0.89	0.95	0.95	0.92	0.98	0.93	0.95	0.97	0.88	0.83	0.93	0.99	0.95	1.03	0.93	0.908	0.972
Rice, white	Rice_white	Plant	Grains.refined	30	1000	0.99	0.97	1.01	1.01	0.99	1.04	NA	NA	NA	0.98	0.96	1.01	1	0.98	1.01	1	0.975	1.0175
Rye	Rye	Plant	Grains.unrefined	30	1000	0.92	0.89	0.95	0.95	0.92	0.98	0.93	0.95	0.97	0.88	0.83	0.93	0.99	0.95	1.03	0.93	0.908	0.972
Seafood	Seafood	Animal	Seafood	100	1000	0.93	0.88	0.98	0.88	0.79	0.99	0.93	0.85	1.01	1.07	0.86	1.35	0.86	0.75	0.99	0.93	0.826	1.064
Shellfish	Shellfish	Animal	Seafood	100	1000	0.93	0.88	0.98	0.88	0.79	0.99	0.93	0.85	1.01	1.07	0.86	1.35	0.86	0.75	0.99	0.93	0.826	1.064
Soy-based products (tofu, tempeh)	Soy.based_products_tofu_tempeh	Plant	Legumes	50	1000	0.9	0.6	1.3	0.96	0.92	1.01	1	0.89	1.13	0.8	0.6	0.95	1	0.84	1.22	0.93	0.77	1.122
Spinach	Spinach	Plant	Veg.cruciferous.leafy	100	1000	0.78	0.71	0.86	0.72	0.64	0.82	0.97	0.96	0.98	0.98	0.95	1.01	0.73	0.57	0.94	0.84	0.766	0.922
Squash, incl. pumpkins	Squash_incl_pumpkins_and_courgettes	Plant	Beta.carotene.Fr.Veg	100	1000	0.89	0.8	0.99	0.77	0.65	0.91	0.97	0.96	0.98	0.98	0.95	1.01	0.96	0.78	1.18	0.91	0.828	1.014
Squid	Squid	Animal	Seafood	100	1000	0.93	0.88	0.98	0.88	0.79	0.99	0.93	0.85	1.01	1.07	0.86	1.35	0.86	0.75	0.99	0.93	0.826	1.064
Strawberries	Strawberries	Plant	Berries	100	1000	0.85	0.7	1.03	1.13	0.9	1.43	0.97	0.95	0.99	0.71	0.67	0.75	1.07	0.79	1.45	0.95	0.802	1.13
Sugar (beet)	Sugar_beet	Plant	Honey.SSBs	100	1000	1.03	0.91	1.18	1.17	1.11	1.23	1.09	0.97	1.22	1.27	1.1	1.46	1.07	1.02	1.12	1.13	1.022	1.242
Sugar (cane)	Sugar_cane	Plant	Honey.SSBs	100	1000	1.03	0.91	1.18	1.17	1.11	1.23	1.09	0.97	1.22	1.27	1.1	1.46	1.07	1.02	1.12	1.13	1.022	1.242
Sweet potatoes, incl. yams	Sweet_potatoes_incl_yams	Plant	Beta.carotene.Fr.Veg	100	1000	0.76	0.66	0.88	0.77	0.65	0.91	0.97	0.96	0.98	0.98	0.95	1.01	0.96	0.78	1.18	0.89	0.8	0.992
Tea (especially green)	Tea_especially_green	Plant	Stimulants	20	1000	0.96	0.94	0.966667	0.82	0.686667	0.993333	1.01333	0.973333	1.09333	0.933333	0.9	0.973333	0.913333	0.873333	0.96	0.93	0.874667	0.997333
Tomatoes	Tomatoes	Plant	Lycopene.Fr.Veg	100	1000	0.89	0.88	0.9	0.94	0.89	0.98	0.97	0.95	0.99	0.99	0.97	1	1.01	0.96	1.06	0.96	0.93	0.986
Turkey	Turkey	Animal	Poultry.Eggs	100	1000	0.9	0.73	1.11	1	0.87	1.15	0.78	0.62	0.94	1.06	0.81	1.35	1	0.96	1.03	0.95	0.798	1.116
Turmeric	Turmeric	Plant	Veg.other	100	1000	0.76	0.66	0.88	0.91	0.87	0.94	0.97	0.96	0.98	0.98	0.95	1.01	0.96	0.78	1.18	0.92	0.844	0.998
Vegetables, green leafy (excl. spinach)	Vegetables_green_leafy_excl_spinach	Plant	Veg.cruciferous.leafy	100	1000	0.78	0.71	0.86	0.72	0.64	0.82	0.97	0.96	0.98	0.98	0.95	1.01	0.73	0.57	0.94	0.84	0.766	0.922
Watermelon	Watermelon	Plant	Lycopene.Fr.Veg	100	1000	0.89	0.88	0.9	0.91	0.72	1.15	0.97	0.95	0.99	0.99	0.97	1	0.86	0.84	0.88	0.92	0.872	0.984
Wheat germ	Wheat_germ	Plant	Grains.unrefined	30	1000	0.92	0.89	0.95	0.95	0.92	0.98	0.93	0.95	0.97	0.88	0.83	0.93	0.99	0.95	1.03	0.93	0.908	0.972
Wheatberries	Wheatberries	Plant	Grains.unrefined	30	1000	0.92	0.89	0.95	0.95	0.92	0.98	0.93	0.95	0.97	0.88	0.83	0.93	0.99	0.95	1.03	0.93	0.908	0.972
Wheatgrass	Wheatgrass	Plant	Veg.cruciferous.leafy	30	1000	0.92	0.89	0.95	0.95	0.92	0.98	0.93	0.95	0.97	0.88	0.83	0.93	0.99	0.95	1.03	0.93	0.908	0.972
Yogurt, incl. curd	Yogurt_incl_curd	Animal	Dairy	100	1000	0.94	0.7	1.22	1.06	0.94	1.18	1	0.84	1.24	0.92	0.86	0.99	1.02	0.9	1.17	0.99	0.848	1.16

## Sheet: Data S2 EnvDatFinal
FOOD						ENVIRONMENTAL IMPACTS PER FU																					TOTAL ENVIRONMENTAL IMPACTS PER SERVING															IMPACT RELATIVE TO SERVE OF MUSHROOMS
Food	Food_nospaces	Plant.or.animal	FoodGroup	Dose_g	FU (g)	LU (m2.FU) 5th percentile	LU (m2.FU) mean	LU (m2.FU)	LU (m2.FU) 95th percentile	GHG (kg.CO2) 5th percentile	GHG (kg.CO2) mean	GHG (kg.CO2)	GHG (kg.CO2) 95th percentile	AP (g SO2.FU) 5th percentile	AP (g SO2.FU) mean	AP (g SO2.FU)	AP (g SO2.FU) 95th percentile	EP (g PO4.FU) 5th percentile	EP (g PO4.FU) mean	EP (g PO4.FU)	EP (g PO4.FU) 95th percentile	Scarcity Weighted Water Use (L.FU) 5th percentile	Scarcity Weighted Water Use (L.FU) mean	Scarcity Weighted Water Use (L.FU)	Scarcity Weighted Water Use (L.FU) 95th percentile	Alternative env impact category (Poore/FAO)	Total.Land.Dose	Total.GHGs	Total.AP	Total.EP	Total.Water	Total.Land.5th.percentile	Total.Land.95th.percentile	Total.GHGs.5th.percentile	Total.GHGs.95th.percentile	Total.AP.5th.percentile	Total.AP.95th.percentile	Total.EP.5th.percentile	Total.EP.95th.percentile	Total.Water.5th.percentile	Total.Water.95th.percentile	Relative.Land.Dose	Relative.GHGs	Relative.AP	Relative.EP	Relative.Water	Relative.Land.5th.percentile	Relative.Land.95th.percentile	Relative.GHGs.5th.percentile
Acai berry	Acai_berry	Plant	Berries	100	1000	0.23	2.41	2.41	6.86	0.64	1.53	1.53	2.91	4.13	12.29	12.29	39.38	0.62	6.12	6.12	17.42	325.2	21162.1	21162.1	43006.5		0.241	0.153	1.229	0.612	2116.21	0.023	0.686	0.064	0.291	0.413	3.938	0.062	1.742	32.52	4300.65	6.34211	2.88679	1.91732	2.69604	4.30877	0.433962	12.9434	1.20755
Alfalfa	Alfalfa	Plant	Legumes	50	1000	4.08	15.57	15.57	41.87	0.89	1.79	1.79	4	5.67	22.07	22.07	36.68	1.57	17.08	17.08	50.24	0	22477.4	22477.4	106154	Other Pulses	0.7785	0.0895	1.1035	0.854	1123.87	0.204	2.0935	0.0445	0.2	0.2835	1.834	0.0785	2.512	0	5307.72	20.4868	1.68868	1.72153	3.76211	2.28829	3.84906	39.5	0.839623
Amla (Indian Gooseberry)	Amla_Indian_Gooseberry	Plant	Berries	100	1000	0.23	2.41	2.41	6.86	0.64	1.53	1.53	2.91	4.13	12.29	12.29	39.38	0.62	6.12	6.12	17.42	325.2	21162.1	21162.1	43006.5		0.241	0.153	1.229	0.612	2116.21	0.023	0.686	0.064	0.291	0.413	3.938	0.062	1.742	32.52	4300.65	6.34211	2.88679	1.91732	2.69604	4.30877	0.433962	12.9434	1.20755
Apples	Apples	Plant	Fruits.other	100	1000	0.3	0.63	0.63	1.02	0.26	0.43	0.43	0.6	1.81	3.52	3.52	4.59	0.38	1.45	1.45	2.05	0	12948.6	12948.6	52971.7		0.063	0.043	0.352	0.145	1294.86	0.03	0.102	0.026	0.06	0.181	0.459	0.038	0.205	0	5297.17	1.65789	0.811321	0.549142	0.638767	2.63644	0.566038	1.92453	0.490566
Apricots	Apricots	Plant	Beta.carotene.Fr.Veg	100	1000	0.21	0.89	0.89	1.85	0.27	1.05	1.05	2.96	3.22	5.78	5.78	9.02	0.83	2.43	2.43	5.17	0	9533.1	9533.1	76052.4	Other Fruits	0.089	0.105	0.578	0.243	953.31	0.021	0.185	0.027	0.296	0.322	0.902	0.083	0.517	0	7605.24	2.34211	1.98113	0.901716	1.07048	1.94101	0.396226	3.49057	0.509434
Arugula	Arugula	Plant	Veg.cruciferous.leafy	100	1000	0.17	0.38	0.38	1.07	0.21	0.53	0.53	1.13	2.64	6.41	6.41	9.69	0.86	2.27	2.27	4.93	899.6	4911.4	4911.4	14549.2		0.038	0.053	0.641	0.227	491.14	0.017	0.107	0.021	0.113	0.264	0.969	0.086	0.493	89.96	1454.92	1	1	1	1	1	0.320755	2.01887	0.396226
Asparagus	Asparagus	Plant	Lycopene.Fr.Veg	100	1000	0.17	0.38	0.38	1.07	0.21	0.53	0.53	1.13	2.64	6.41	6.41	9.69	0.86	2.27	2.27	4.93	899.6	4911.4	4911.4	14549.2	Other vegetables (gourds)	0.038	0.053	0.641	0.227	491.14	0.017	0.107	0.021	0.113	0.264	0.969	0.086	0.493	89.96	1454.92	1	1	1	1	1	0.320755	2.01887	0.396226
Avocado	Avocado	Plant	Fruits.other	100	1000	0.21	0.89	0.89	1.85	0.27	1.05	1.05	2.96	3.22	5.78	5.78	9.02	0.83	2.43	2.43	5.17	0	9533.1	9533.1	76052.4	Other Fruits	0.089	0.105	0.578	0.243	953.31	0.021	0.185	0.027	0.296	0.322	0.902	0.083	0.517	0	7605.24	2.34211	1.98113	0.901716	1.07048	1.94101	0.396226	3.49057	0.509434
Bananas	Bananas	Plant	Fruits.other	100	1000	0.22	1.93	1.93	9.44	0.56	0.86	0.86	1.3	4.1	6.35	6.35	9.96	1.54	3.29	3.29	6.43	0	661.9	661.9	4675.5		0.193	0.086	0.635	0.329	66.19	0.022	0.944	0.056	0.13	0.41	0.996	0.154	0.643	0	467.55	5.07895	1.62264	0.99064	1.44934	0.134768	0.415094	17.8113	1.0566
Barley	Barley	Plant	Grains.unrefined	30	1000	0.98	3.85	3.85	9.96	0.71	1.57	1.57	3.07	5.85	13.35	13.35	25.03	1.02	7.16	7.16	18.15	2.7	33385.6	33385.6	225768	Wholegrains	0.1155	0.0471	0.4005	0.2148	1001.57	0.0294	0.2988	0.0213	0.0921	0.1755	0.7509	0.0306	0.5445	0.081	6773.03	3.03947	0.888679	0.624805	0.946256	2.03927	0.554717	5.63774	0.401887
Beans	Beans	Plant	Legumes	50	1000	4.08	15.57	15.57	41.87	0.89	1.79	1.79	4	5.67	22.07	22.07	36.68	1.57	17.08	17.08	50.24	0	22477.4	22477.4	106154	Other Pulses	0.7785	0.0895	1.1035	0.854	1123.87	0.204	2.0935	0.0445	0.2	0.2835	1.834	0.0785	2.512	0	5307.72	20.4868	1.68868	1.72153	3.76211	2.28829	3.84906	39.5	0.839623
Beef, lean	Beef_lean	Animal	Red.meat	100	1000	12.27	43.24	43.24	106.37	14.93	33.3	33.3	56.68	165.22	343.64	343.64	1099.17	79.78	365.29	365.29	2509.42	42174.7	119805	119805	214220		4.324	3.33	34.364	36.529	11980.5	1.227	10.637	1.493	5.668	16.522	109.917	7.978	250.942	4217.47	21422	113.789	62.8302	53.61	160.921	24.3933	23.1509	200.698	28.1698
Beef, liver	Beef_liver	Animal	Red.meat	100	1000	70.41	326.21	326.21	910.1	37.57	99.48	99.48	269.19	59.78	318.83	318.83	683.48	101.81	301.41	301.41	657.89	204.6	34732.5	34732.5	190796		32.621	9.948	31.883	30.141	3473.25	7.041	91.01	3.757	26.919	5.978	68.348	10.181	65.789	20.46	19079.6	858.447	187.698	49.7395	132.78	7.07181	132.849	1717.17	70.8868
Beetroot	Beetroot	Plant	Veg.other	100	1000	0.16	0.33	0.33	0.45	0.21	0.43	0.43	0.61	2.17	2.9	2.9	3.43	0.45	1.61	1.61	9.31	0	929.2	929.2	6825.5		0.033	0.043	0.29	0.161	92.92	0.016	0.045	0.021	0.061	0.217	0.343	0.045	0.931	0	682.55	0.868421	0.811321	0.452418	0.709251	0.189192	0.301887	0.849057	0.396226
Berries (other)	Berries_various	Plant	Berries	100	1000	0.23	2.41	2.41	6.86	0.64	1.53	1.53	2.91	4.13	12.29	12.29	39.38	0.62	6.12	6.12	17.42	325.2	21162.1	21162.1	43006.5		0.241	0.153	1.229	0.612	2116.21	0.023	0.686	0.064	0.291	0.413	3.938	0.062	1.742	32.52	4300.65	6.34211	2.88679	1.91732	2.69604	4.30877	0.433962	12.9434	1.20755
Blackberries	Blackberries	Plant	Berries	100	1000	0.23	2.41	2.41	6.86	0.64	1.53	1.53	2.91	4.13	12.29	12.29	39.38	0.62	6.12	6.12	17.42	325.2	21162.1	21162.1	43006.5		0.241	0.153	1.229	0.612	2116.21	0.023	0.686	0.064	0.291	0.413	3.938	0.062	1.742	32.52	4300.65	6.34211	2.88679	1.91732	2.69604	4.30877	0.433962	12.9434	1.20755
Blackcurrants (Cassis)	Blackcurrants_Cassis	Plant	Berries	100	1000	0.23	2.41	2.41	6.86	0.64	1.53	1.53	2.91	4.13	12.29	12.29	39.38	0.62	6.12	6.12	17.42	325.2	21162.1	21162.1	43006.5		0.241	0.153	1.229	0.612	2116.21	0.023	0.686	0.064	0.291	0.413	3.938	0.062	1.742	32.52	4300.65	6.34211	2.88679	1.91732	2.69604	4.30877	0.433962	12.9434	1.20755
Blueberries	Blueberries	Plant	Berries	100	1000	0.23	2.41	2.41	6.86	0.64	1.53	1.53	2.91	4.13	12.29	12.29	39.38	0.62	6.12	6.12	17.42	325.2	21162.1	21162.1	43006.5		0.241	0.153	1.229	0.612	2116.21	0.023	0.686	0.064	0.291	0.413	3.938	0.062	1.742	32.52	4300.65	6.34211	2.88679	1.91732	2.69604	4.30877	0.433962	12.9434	1.20755
Bok choy	Bok_choy	Plant	Veg.cruciferous.leafy	100	1000	0.17	0.38	0.38	1.07	0.21	0.53	0.53	1.13	2.64	6.41	6.41	9.69	0.86	2.27	2.27	4.93	899.6	4911.4	4911.4	14549.2		0.038	0.053	0.641	0.227	491.14	0.017	0.107	0.021	0.113	0.264	0.969	0.086	0.493	89.96	1454.92	1	1	1	1	1	0.320755	2.01887	0.396226
Bread	Bread	Plant	Grains.refined	30	1000	0.98	3.85	3.85	9.96	0.71	1.57	1.57	3.07	5.85	13.35	13.35	25.03	1.02	7.16	7.16	18.15	2.7	33385.6	33385.6	225768		0.1155	0.0471	0.4005	0.2148	1001.57	0.0294	0.2988	0.0213	0.0921	0.1755	0.7509	0.0306	0.5445	0.081	6773.03	3.03947	0.888679	0.624805	0.946256	2.03927	0.554717	5.63774	0.401887
Bread, sourdough	Bread_sourdough	Plant	Grains.refined	30	1000	0.98	3.85	3.85	9.96	0.71	1.57	1.57	3.07	5.85	13.35	13.35	25.03	1.02	7.16	7.16	18.15	2.7	33385.6	33385.6	225768		0.1155	0.0471	0.4005	0.2148	1001.57	0.0294	0.2988	0.0213	0.0921	0.1755	0.7509	0.0306	0.5445	0.081	6773.03	3.03947	0.888679	0.624805	0.946256	2.03927	0.554717	5.63774	0.401887
Bread, white	Bread_white	Plant	Grains.refined	30	1000	0.98	3.85	3.85	9.96	0.71	1.57	1.57	3.07	5.85	13.35	13.35	25.03	1.02	7.16	7.16	18.15	2.7	33385.6	33385.6	225768		0.1155	0.0471	0.4005	0.2148	1001.57	0.0294	0.2988	0.0213	0.0921	0.1755	0.7509	0.0306	0.5445	0.081	6773.03	3.03947	0.888679	0.624805	0.946256	2.03927	0.554717	5.63774	0.401887
Bread, wholegrain	Bread_wholegrain	Plant	Grains.unrefined	30	1000	0.98	3.85	3.85	9.96	0.71	1.57	1.57	3.07	5.85	13.35	13.35	25.03	1.02	7.16	7.16	18.15	2.7	33385.6	33385.6	225768		0.1155	0.0471	0.4005	0.2148	1001.57	0.0294	0.2988	0.0213	0.0921	0.1755	0.7509	0.0306	0.5445	0.081	6773.03	3.03947	0.888679	0.624805	0.946256	2.03927	0.554717	5.63774	0.401887
Broccoli	Broccoli	Plant	Veg.cruciferous.leafy	100	1000	0.19	0.55	0.55	2.3	0.21	0.51	0.51	1.24	3.91	8.21	8.21	11.33	1.22	5.01	5.01	8.11	0	8455.1	8455.1	60920.7		0.055	0.051	0.821	0.501	845.51	0.019	0.23	0.021	0.124	0.391	1.133	0.122	0.811	0	6092.07	1.44737	0.962264	1.28081	2.20705	1.72153	0.358491	4.33962	0.396226
Brussel sprouts	Brussel_sprouts	Plant	Veg.cruciferous.leafy	100	1000	0.19	0.55	0.55	2.3	0.21	0.51	0.51	1.24	3.91	8.21	8.21	11.33	1.22	5.01	5.01	8.11	0	8455.1	8455.1	60920.7		0.055	0.051	0.821	0.501	845.51	0.019	0.23	0.021	0.124	0.391	1.133	0.122	0.811	0	6092.07	1.44737	0.962264	1.28081	2.20705	1.72153	0.358491	4.33962	0.396226
Buckwheat	Buckwheat	Plant	Grains.unrefined	30	1000	0.98	3.85	3.85	9.96	0.71	1.57	1.57	3.07	5.85	13.35	13.35	25.03	1.02	7.16	7.16	18.15	2.7	33385.6	33385.6	225768		0.1155	0.0471	0.4005	0.2148	1001.57	0.0294	0.2988	0.0213	0.0921	0.1755	0.7509	0.0306	0.5445	0.081	6773.03	3.03947	0.888679	0.624805	0.946256	2.03927	0.554717	5.63774	0.401887
Bulgur wheat	Bulgur_wheat	Plant	Grains.unrefined	30	1000	0.98	3.85	3.85	9.96	0.71	1.57	1.57	3.07	5.85	13.35	13.35	25.03	1.02	7.16	7.16	18.15	2.7	33385.6	33385.6	225768		0.1155	0.0471	0.4005	0.2148	1001.57	0.0294	0.2988	0.0213	0.0921	0.1755	0.7509	0.0306	0.5445	0.081	6773.03	3.03947	0.888679	0.624805	0.946256	2.03927	0.554717	5.63774	0.401887
Butter, incl. ghee	Butter_incl_ghee	Animal	Butter	20	1000	0.8	8.95	8.95	32.19	1.51	3.15	3.15	7	6.58	20.01	20.01	35.15	2.9	10.65	10.65	21.21	200.5	19786.3	19786.3	81420.9	Milk	0.179	0.063	0.4002	0.213	395.726	0.016	0.6438	0.0302	0.14	0.1316	0.703	0.058	0.4242	4.01	1628.42	4.71053	1.18868	0.624337	0.938326	0.80573	0.301887	12.1472	0.569811
Cabbage (including fermented)	Cabbage_including_fermented	Plant	Veg.cruciferous.leafy	100	1000	0.19	0.55	0.55	2.3	0.21	0.51	0.51	1.24	3.91	8.21	8.21	11.33	1.22	5.01	5.01	8.11	0	8455.1	8455.1	60920.7		0.055	0.051	0.821	0.501	845.51	0.019	0.23	0.021	0.124	0.391	1.133	0.122	0.811	0	6092.07	1.44737	0.962264	1.28081	2.20705	1.72153	0.358491	4.33962	0.396226
Canteloupe (Rockmelon)	Canteloupe_Rockmelon	Plant	Beta.carotene.Fr.Veg	100	1000	0.21	0.89	0.89	1.85	0.27	1.05	1.05	2.96	3.22	5.78	5.78	9.02	0.83	2.43	2.43	5.17	0	9533.1	9533.1	76052.4	Other Fruits	0.089	0.105	0.578	0.243	953.31	0.021	0.185	0.027	0.296	0.322	0.902	0.083	0.517	0	7605.24	2.34211	1.98113	0.901716	1.07048	1.94101	0.396226	3.49057	0.509434
Carrots	Carrots	Plant	Beta.carotene.Fr.Veg	100	1000	0.16	0.33	0.33	0.45	0.21	0.43	0.43	0.61	2.17	2.9	2.9	3.43	0.45	1.61	1.61	9.31	0	929.2	929.2	6825.5	Root Vegetables	0.033	0.043	0.29	0.161	92.92	0.016	0.045	0.021	0.061	0.217	0.343	0.045	0.931	0	682.55	0.868421	0.811321	0.452418	0.709251	0.189192	0.301887	0.849057	0.396226
Cassava	Cassava	Plant	Veg.other	100	1000	0.73	1.81	1.81	3.28	0.26	1.32	1.32	2.24	2.57	3.42	3.42	5.05	0.45	0.69	0.69	0.99	0	0	0	0		0.181	0.132	0.342	0.069	0	0.073	0.328	0.026	0.224	0.257	0.505	0.045	0.099	0	0	4.76316	2.49057	0.533541	0.303965	0	1.37736	6.18868	0.490566
Cauliflower	Cauliflower	Plant	Veg.cruciferous.leafy	100	1000	0.19	0.55	0.55	2.3	0.21	0.51	0.51	1.24	3.91	8.21	8.21	11.33	1.22	5.01	5.01	8.11	0	8455.1	8455.1	60920.7		0.055	0.051	0.821	0.501	845.51	0.019	0.23	0.021	0.124	0.391	1.133	0.122	0.811	0	6092.07	1.44737	0.962264	1.28081	2.20705	1.72153	0.358491	4.33962	0.396226
Celery	Celery	Plant	Veg.other	100	1000	0.17	0.38	0.38	1.07	0.21	0.53	0.53	1.13	2.64	6.41	6.41	9.69	0.86	2.27	2.27	4.93	899.6	4911.4	4911.4	14549.2		0.038	0.053	0.641	0.227	491.14	0.017	0.107	0.021	0.113	0.264	0.969	0.086	0.493	89.96	1454.92	1	1	1	1	1	0.320755	2.01887	0.396226
Chard_Silverbeet	Chard_Silverbeet	Plant	Veg.cruciferous.leafy	100	1000	0.17	0.38	0.38	1.07	0.21	0.53	0.53	1.13	2.64	6.41	6.41	9.69	0.86	2.27	2.27	4.93	899.6	4911.4	4911.4	14549.2		0.038	0.053	0.641	0.227	491.14	0.017	0.107	0.021	0.113	0.264	0.969	0.086	0.493	89.96	1454.92	1	1	1	1	1	0.320755	2.01887	0.396226
Cheese	Cheese	Animal	Dairy	50	1000	7.86	87.79	87.79	323.45	10.21	23.88	23.88	58.79	45.57	165.54	165.54	304.81	26.31	98.37	98.37	192.25	1738	180851	180851	790842		4.3895	1.194	8.277	4.9185	9042.53	0.393	16.1725	0.5105	2.9395	2.2785	15.2405	1.3155	9.6125	86.9	39542.1	115.513	22.5283	12.9126	21.6674	18.4113	7.41509	305.142	9.63208
Cherries	Cherries	Plant	Fruits.other	100	1000	0.21	0.89	0.89	1.85	0.27	1.05	1.05	2.96	3.22	5.78	5.78	9.02	0.83	2.43	2.43	5.17	0	9533.1	9533.1	76052.4	Other Fruits	0.089	0.105	0.578	0.243	953.31	0.021	0.185	0.027	0.296	0.322	0.902	0.083	0.517	0	7605.24	2.34211	1.98113	0.901716	1.07048	1.94101	0.396226	3.49057	0.509434
Chicken	Chicken_eg_chicken_soup	Animal	Poultry.Eggs	100	1000	6.46	12.22	12.22	20.4	3.95	9.87	9.87	20.82	39.88	102.42	102.42	197.05	22.69	48.7	48.7	101.46	21	14177.9	14177.9	66044.8		1.222	0.987	10.242	4.87	1417.79	0.646	2.04	0.395	2.082	3.988	19.705	2.269	10.146	2.1	6604.48	32.1579	18.6226	15.9782	21.4537	2.88673	12.1887	38.4906	7.45283
Chickpeas	Chickpeas	Plant	Legumes	50	1000	4.08	15.57	15.57	41.87	0.89	1.79	1.79	4	5.67	22.07	22.07	36.68	1.57	17.08	17.08	50.24	0	22477.4	22477.4	106154	Other Pulses	0.7785	0.0895	1.1035	0.854	1123.87	0.204	2.0935	0.0445	0.2	0.2835	1.834	0.0785	2.512	0	5307.72	20.4868	1.68868	1.72153	3.76211	2.28829	3.84906	39.5	0.839623
Chocolate, dark (incl. cacao)	Chocolate_dark_incl_cacao	Plant	Stimulants	20	1000	21.57	68.96	68.96	144.66	-3.95	46.65	46.65	257.48	6.03	46.3	46.3	167.14	3.47	87.08	87.08	238.11	9.3	2879.2	2879.2	5913.7		1.3792	0.933	0.926	1.7416	57.584	0.4314	2.8932	-0.079	5.1496	0.1206	3.3428	0.0694	4.7622	0.186	118.274	36.2947	17.6038	1.44462	7.67225	0.117246	8.13962	54.5887	-1.49057
Citrus fruits	Citrus_fruits	Plant	Vitamin.C.Fr.Veg	100	1000	0.29	0.86	0.86	1.75	0.01	0.39	0.39	0.66	2.19	4.04	4.04	6.19	0.31	2.24	2.24	6.48	0	4662.7	4662.7	21646.7		0.086	0.039	0.404	0.224	466.27	0.029	0.175	0.001	0.066	0.219	0.619	0.031	0.648	0	2164.67	2.26316	0.735849	0.630265	0.986784	0.949363	0.54717	3.30189	0.0188679
Coconut & Kefir (coconut fermented)	Coconut_Kefir	Plant	Nuts	100	1000	0.21	0.89	0.89	1.85	0.27	1.05	1.05	2.96	3.22	5.78	5.78	9.02	0.83	2.43	2.43	5.17	0	9533.1	9533.1	76052.4	Other Fruits	0.089	0.105	0.578	0.243	953.31	0.021	0.185	0.027	0.296	0.322	0.902	0.083	0.517	0	7605.24	2.34211	1.98113	0.901716	1.07048	1.94101	0.396226	3.49057	0.509434
Coffee	Coffee	Plant	Stimulants	20	1000	8.3	21.62	21.62	40.66	4.35	28.53	28.53	85.74	52.08	83.14	83.14	106.4	40.59	110.52	110.52	272.24	8	337	337	819		0.4324	0.5706	1.6628	2.2104	6.74	0.166	0.8132	0.087	1.7148	1.0416	2.128	0.8118	5.4448	0.16	16.38	11.3789	10.766	2.59407	9.73744	0.0137232	3.13208	15.3434	1.64151
Collard greens	Collard_greens	Plant	Veg.cruciferous.leafy	100	1000	0.19	0.55	0.55	2.3	0.21	0.51	0.51	1.24	3.91	8.21	8.21	11.33	1.22	5.01	5.01	8.11	0	8455.1	8455.1	60920.7		0.055	0.051	0.821	0.501	845.51	0.019	0.23	0.021	0.124	0.391	1.133	0.122	0.811	0	6092.07	1.44737	0.962264	1.28081	2.20705	1.72153	0.358491	4.33962	0.396226
Corn	Corn	Plant	Grains.unrefined	30	1000	0.99	2.94	2.94	9.01	0.66	1.7	1.7	3.52	5.63	11.68	11.68	22.83	1.2	4.03	4.03	12.58	0	10863.3	10863.3	28214.7	Maize	0.0882	0.051	0.3504	0.1209	325.899	0.0297	0.2703	0.0198	0.1056	0.1689	0.6849	0.036	0.3774	0	846.441	2.32105	0.962264	0.546646	0.532599	0.663556	0.560377	5.1	0.373585
Cranberries	Cranberries	Plant	Berries	100	1000	0.23	2.41	2.41	6.86	0.64	1.53	1.53	2.91	4.13	12.29	12.29	39.38	0.62	6.12	6.12	17.42	325.2	21162.1	21162.1	43006.5		0.241	0.153	1.229	0.612	2116.21	0.023	0.686	0.064	0.291	0.413	3.938	0.062	1.742	32.52	4300.65	6.34211	2.88679	1.91732	2.69604	4.30877	0.433962	12.9434	1.20755
Cress	Cress	Plant	Veg.cruciferous.leafy	100	1000	0.17	0.38	0.38	1.07	0.21	0.53	0.53	1.13	2.64	6.41	6.41	9.69	0.86	2.27	2.27	4.93	899.6	4911.4	4911.4	14549.2		0.038	0.053	0.641	0.227	491.14	0.017	0.107	0.021	0.113	0.264	0.969	0.086	0.493	89.96	1454.92	1	1	1	1	1	0.320755	2.01887	0.396226
Cucumber	Cucumber	Plant	Veg.other	100	1000	0.17	0.38	0.38	1.07	0.21	0.53	0.53	1.13	2.64	6.41	6.41	9.69	0.86	2.27	2.27	4.93	899.6	4911.4	4911.4	14549.2	Other vegetables (gourds)	0.038	0.053	0.641	0.227	491.14	0.017	0.107	0.021	0.113	0.264	0.969	0.086	0.493	89.96	1454.92	1	1	1	1	1	0.320755	2.01887	0.396226
Dates	Dates	Plant	Fruits.other	100	1000	0.21	0.89	0.89	1.85	0.27	1.05	1.05	2.96	3.22	5.78	5.78	9.02	0.83	2.43	2.43	5.17	0	9533.1	9533.1	76052.4	Other Fruits	0.089	0.105	0.578	0.243	953.31	0.021	0.185	0.027	0.296	0.322	0.902	0.083	0.517	0	7605.24	2.34211	1.98113	0.901716	1.07048	1.94101	0.396226	3.49057	0.509434
Dragonfruit	Dragonfruit	Plant	Fruits.other	100	1000	0.21	0.89	0.89	1.85	0.27	1.05	1.05	2.96	3.22	5.78	5.78	9.02	0.83	2.43	2.43	5.17	0	9533.1	9533.1	76052.4	Other Fruits	0.089	0.105	0.578	0.243	953.31	0.021	0.185	0.027	0.296	0.322	0.902	0.083	0.517	0	7605.24	2.34211	1.98113	0.901716	1.07048	1.94101	0.396226	3.49057	0.509434
Eggplant	Eggplant	Plant	Veg.other	100	1000	0.17	0.38	0.38	1.07	0.21	0.53	0.53	1.13	2.64	6.41	6.41	9.69	0.86	2.27	2.27	4.93	899.6	4911.4	4911.4	14549.2	Other vegetables (gourds)	0.038	0.053	0.641	0.227	491.14	0.017	0.107	0.021	0.113	0.264	0.969	0.086	0.493	89.96	1454.92	1	1	1	1	1	0.320755	2.01887	0.396226
Eggs	Eggs	Animal	Poultry.Eggs	50	1000	4.25	6.27	6.27	8.81	2.85	4.67	4.67	8.49	20.26	53.67	53.67	78.29	11.97	21.76	21.76	33.58	409.6	17982.7	17982.7	38758.9		0.3135	0.2335	2.6835	1.088	899.135	0.2125	0.4405	0.1425	0.4245	1.013	3.9145	0.5985	1.679	20.48	1937.94	8.25	4.40566	4.18643	4.79295	1.83071	4.00943	8.31132	2.68868
Elderberry	Elderberry	Plant	Berries	100	1000	0.23	2.41	2.41	6.86	0.64	1.53	1.53	2.91	4.13	12.29	12.29	39.38	0.62	6.12	6.12	17.42	325.2	21162.1	21162.1	43006.5		0.241	0.153	1.229	0.612	2116.21	0.023	0.686	0.064	0.291	0.413	3.938	0.062	1.742	32.52	4300.65	6.34211	2.88679	1.91732	2.69604	4.30877	0.433962	12.9434	1.20755
Fennel	Fennel	Plant	Veg.other	100	1000	0.17	0.38	0.38	1.07	0.21	0.53	0.53	1.13	2.64	6.41	6.41	9.69	0.86	2.27	2.27	4.93	899.6	4911.4	4911.4	14549.2		0.038	0.053	0.641	0.227	491.14	0.017	0.107	0.021	0.113	0.264	0.969	0.086	0.493	89.96	1454.92	1	1	1	1	1	0.320755	2.01887	0.396226
Fish, oily (e.g. Salmon, tuna, pilchards)	Fish_oily	Animal	Seafood	100	1000	0.3	8.41	8.41	26.26	5.41	13.63	13.63	32.64	34.71	65.91	65.91	193.21	58.34	235.12	235.12	420.92	5510.9	41572.2	41572.2	133853		0.841	1.363	6.591	23.512	4157.22	0.03	2.626	0.541	3.264	3.471	19.321	5.834	42.092	551.09	13385.3	22.1316	25.717	10.2824	103.577	8.46443	0.566038	49.5472	10.2075
Fortified cereals_wholegrains	Fortified_cereals_wholegrains	Plant	Grains.unrefined	30	1000	2.64	7.6	7.6	13.98	0.8	2.48	2.48	4.3	6.16	10.68	10.68	17.36	5.78	11.23	11.23	24.25	0	18786.2	18786.2	31014.5		0.228	0.0744	0.3204	0.3369	563.586	0.0792	0.4194	0.024	0.129	0.1848	0.5208	0.1734	0.7275	0	930.435	6	1.40377	0.499844	1.48414	1.14751	1.49434	7.91321	0.45283
Fruits (various)	Fruits_various	Plant	Fruits.other	100	1000	0.21	0.89	0.89	1.85	0.27	1.05	1.05	2.96	3.22	5.78	5.78	9.02	0.83	2.43	2.43	5.17	0	9533.1	9533.1	76052.4	Other Fruits	0.089	0.105	0.578	0.243	953.31	0.021	0.185	0.027	0.296	0.322	0.902	0.083	0.517	0	7605.24	2.34211	1.98113	0.901716	1.07048	1.94101	0.396226	3.49057	0.509434
Garlic	Garlic	Plant	Veg.allium	100	1000	0.1	0.39	0.39	0.62	0.28	0.5	0.5	0.82	2.65	3.63	3.63	5	0.95	3.24	3.24	7.47	48.2	932	932	5221.7		0.039	0.05	0.363	0.324	93.2	0.01	0.062	0.028	0.082	0.265	0.5	0.095	0.747	4.82	522.17	1.02632	0.943396	0.566303	1.42731	0.189763	0.188679	1.16981	0.528302
Ginger	Ginger	Plant	Veg.other	100	1000	0.16	0.33	0.33	0.45	0.21	0.43	0.43	0.61	2.17	2.9	2.9	3.43	0.45	1.61	1.61	9.31	0	929.2	929.2	6825.5		0.033	0.043	0.29	0.161	92.92	0.016	0.045	0.021	0.061	0.217	0.343	0.045	0.931	0	682.55	0.868421	0.811321	0.452418	0.709251	0.189192	0.301887	0.849057	0.396226
Ginseng	Ginseng	Plant	Veg.other	100	1000	0.16	0.33	0.33	0.45	0.21	0.43	0.43	0.61	2.17	2.9	2.9	3.43	0.45	1.61	1.61	9.31	0	929.2	929.2	6825.5		0.033	0.043	0.29	0.161	92.92	0.016	0.045	0.021	0.061	0.217	0.343	0.045	0.931	0	682.55	0.868421	0.811321	0.452418	0.709251	0.189192	0.301887	0.849057	0.396226
Goji Berries	Goji_Berries	Plant	Berries	100	1000	0.23	2.41	2.41	6.86	0.64	1.53	1.53	2.91	4.13	12.29	12.29	39.38	0.62	6.12	6.12	17.42	325.2	21162.1	21162.1	43006.5		0.241	0.153	1.229	0.612	2116.21	0.023	0.686	0.064	0.291	0.413	3.938	0.062	1.742	32.52	4300.65	6.34211	2.88679	1.91732	2.69604	4.30877	0.433962	12.9434	1.20755
Gooseberries	Gooseberries	Plant	Berries	100	1000	0.23	2.41	2.41	6.86	0.64	1.53	1.53	2.91	4.13	12.29	12.29	39.38	0.62	6.12	6.12	17.42	325.2	21162.1	21162.1	43006.5		0.241	0.153	1.229	0.612	2116.21	0.023	0.686	0.064	0.291	0.413	3.938	0.062	1.742	32.52	4300.65	6.34211	2.88679	1.91732	2.69604	4.30877	0.433962	12.9434	1.20755
Grapes (incl. raisins)	Grapes_incl_raisins	Plant	Fruits.other	100	1000	0.23	2.41	2.41	6.86	0.64	1.53	1.53	2.91	4.13	12.29	12.29	39.38	0.62	6.12	6.12	17.42	325.2	21162.1	21162.1	43006.5		0.241	0.153	1.229	0.612	2116.21	0.023	0.686	0.064	0.291	0.413	3.938	0.062	1.742	32.52	4300.65	6.34211	2.88679	1.91732	2.69604	4.30877	0.433962	12.9434	1.20755
Guava	Guava	Plant	Lycopene.Fr.Veg	100	1000	0.21	0.89	0.89	1.85	0.27	1.05	1.05	2.96	3.22	5.78	5.78	9.02	0.83	2.43	2.43	5.17	0	9533.1	9533.1	76052.4	Other Fruits	0.089	0.105	0.578	0.243	953.31	0.021	0.185	0.027	0.296	0.322	0.902	0.083	0.517	0	7605.24	2.34211	1.98113	0.901716	1.07048	1.94101	0.396226	3.49057	0.509434
Honey	Honey	Animal	Honey.SSBs	100	1000	0.854	0.854	0.854	0.854	1.155	1.798	1.505	1.855	0.0465	0.0465	0.0465	0.0465	0.00145	0.00145	0.00145	0.00145	NA	NA	NA	NA		0.0854	0.1798	0.00465	0.000145	NA	0.0854	0.0854	0.1155	0.1855	0.00465	0.00465	0.000145	0.000145	NA	NA	2.24737	3.39245	0.00725429	0.000638767	NA	1.61132	1.61132	2.17925
Jerusalem artichokes	Jerusalem_artichokes	Plant	Veg.other	100	1000	0.16	0.33	0.33	0.45	0.21	0.43	0.43	0.61	2.17	2.9	2.9	3.43	0.45	1.61	1.61	9.31	0	929.2	929.2	6825.5		0.033	0.043	0.29	0.161	92.92	0.016	0.045	0.021	0.061	0.217	0.343	0.045	0.931	0	682.55	0.868421	0.811321	0.452418	0.709251	0.189192	0.301887	0.849057	0.396226
Kakadu plum	Kakadu_plum	Plant	Vitamin.C.Fr.Veg	100	1000	0.21	0.89	0.89	1.85	0.27	1.05	1.05	2.96	3.22	5.78	5.78	9.02	0.83	2.43	2.43	5.17	0	9533.1	9533.1	76052.4	Other Fruits	0.089	0.105	0.578	0.243	953.31	0.021	0.185	0.027	0.296	0.322	0.902	0.083	0.517	0	7605.24	2.34211	1.98113	0.901716	1.07048	1.94101	0.396226	3.49057	0.509434
Kale	Kale	Plant	Veg.cruciferous.leafy	100	1000	0.19	0.55	0.55	2.3	0.21	0.51	0.51	1.24	3.91	8.21	8.21	11.33	1.22	5.01	5.01	8.11	0	8455.1	8455.1	60920.7		0.055	0.051	0.821	0.501	845.51	0.019	0.23	0.021	0.124	0.391	1.133	0.122	0.811	0	6092.07	1.44737	0.962264	1.28081	2.20705	1.72153	0.358491	4.33962	0.396226
Kiwi	Kiwi	Plant	Vitamin.C.Fr.Veg	100	1000	0.21	0.89	0.89	1.85	0.27	1.05	1.05	2.96	3.22	5.78	5.78	9.02	0.83	2.43	2.43	5.17	0	9533.1	9533.1	76052.4	Other Fruits	0.089	0.105	0.578	0.243	953.31	0.021	0.185	0.027	0.296	0.322	0.902	0.083	0.517	0	7605.24	2.34211	1.98113	0.901716	1.07048	1.94101	0.396226	3.49057	0.509434
Kombucha	Kombucha	Plant	Honey.SSBs	100	1000	0.854	0.854	0.854	0.854	1.155	1.798	1.505	1.855	0.0465	0.0465	0.0465	0.0465	0.00145	0.00145	0.00145	0.00145	NA	NA	NA	NA		0.0854	0.1798	0.00465	0.000145	NA	0.0854	0.0854	0.1155	0.1855	0.00465	0.00465	0.000145	0.000145	NA	NA	2.24737	3.39245	0.00725429	0.000638767	NA	1.61132	1.61132	2.17925
Lamb, lean	Lamb_lean	Animal	Red.meat	100	1000	47.85	369.81	369.81	724.65	23.7	39.72	39.72	60.16	79.19	138.97	138.97	273.61	21.95	97.13	97.13	133.36	258.9	141925	141925	595278		36.981	3.972	13.897	9.713	14192.5	4.785	72.465	2.37	6.016	7.919	27.361	2.195	13.336	25.89	59527.8	973.184	74.9434	21.6802	42.7885	28.8971	90.283	1367.26	44.717
Lentils	Lentils	Plant	Legumes	50	1000	4.08	15.57	15.57	41.87	0.89	1.79	1.79	4	5.67	22.07	22.07	36.68	1.57	17.08	17.08	50.24	0	22477.4	22477.4	106154	Other Pulses	0.7785	0.0895	1.1035	0.854	1123.87	0.204	2.0935	0.0445	0.2	0.2835	1.834	0.0785	2.512	0	5307.72	20.4868	1.68868	1.72153	3.76211	2.28829	3.84906	39.5	0.839623
Liver (no animal specified)	Liver_no_animal_specified	Animal	Red.meat	100	1000	70.41	326.21	326.21	910.1	37.57	99.48	99.48	269.19	59.78	318.83	318.83	683.48	101.81	301.41	301.41	657.89	204.6	34732.5	34732.5	190796		32.621	9.948	31.883	30.141	3473.25	7.041	91.01	3.757	26.919	5.978	68.348	10.181	65.789	20.46	19079.6	858.447	187.698	49.7395	132.78	7.07181	132.849	1717.17	70.8868
Lychees	Lychees	Plant	Vitamin.C.Fr.Veg	100	1000	0.21	0.89	0.89	1.85	0.27	1.05	1.05	2.96	3.22	5.78	5.78	9.02	0.83	2.43	2.43	5.17	0	9533.1	9533.1	76052.4	Other Fruits	0.089	0.105	0.578	0.243	953.31	0.021	0.185	0.027	0.296	0.322	0.902	0.083	0.517	0	7605.24	2.34211	1.98113	0.901716	1.07048	1.94101	0.396226	3.49057	0.509434
Mangoes	Mangoes	Plant	Lycopene.Fr.Veg	100	1000	0.21	0.89	0.89	1.85	0.27	1.05	1.05	2.96	3.22	5.78	5.78	9.02	0.83	2.43	2.43	5.17	0	9533.1	9533.1	76052.4	Other Fruits	0.089	0.105	0.578	0.243	953.31	0.021	0.185	0.027	0.296	0.322	0.902	0.083	0.517	0	7605.24	2.34211	1.98113	0.901716	1.07048	1.94101	0.396226	3.49057	0.509434
Matcha	Matcha	Plant	Stimulants	20	1000	1.76864	6.49222	6.49222	13.1573	1.02967	9.94644	9.94644	26.975	0.008642	1.31277	1.31277	4.44256	0.001483	1.57613	1.57613	5.35523	260	260	260	260	Tea	0.129844	0.198929	0.0262554	0.0315226	5.2	0.0353729	0.263146	0.0205934	0.5395	0.00017284	0.0888512	2.966e-05	0.107105	5.2	5.2	3.41696	3.75338	0.0409601	0.138866	0.0105876	0.667413	4.96501	0.388556
Melons	Melons	Plant	Beta.carotene.Fr.Veg	100	1000	0.21	0.89	0.89	1.85	0.27	1.05	1.05	2.96	3.22	5.78	5.78	9.02	0.83	2.43	2.43	5.17	0	9533.1	9533.1	76052.4	Other Fruits	0.089	0.105	0.578	0.243	953.31	0.021	0.185	0.027	0.296	0.322	0.902	0.083	0.517	0	7605.24	2.34211	1.98113	0.901716	1.07048	1.94101	0.396226	3.49057	0.509434
Milk, whole	Milk_whole	Animal	Dairy	200	1000	0.8	8.95	8.95	32.19	1.51	3.15	3.15	7	6.58	20.01	20.01	35.15	2.9	10.65	10.65	21.21	200.5	19786.3	19786.3	81420.9		1.79	0.63	4.002	2.13	3957.26	0.16	6.438	0.302	1.4	1.316	7.03	0.58	4.242	40.1	16284.2	47.1053	11.8868	6.24337	9.38326	8.0573	3.01887	121.472	5.69811
Millet	Millet	Plant	Grains.unrefined	30	1000	2.64	7.6	7.6	13.98	0.8	2.48	2.48	4.3	6.16	10.68	10.68	17.36	5.78	11.23	11.23	24.25	0	18786.2	18786.2	31014.5		0.228	0.0744	0.3204	0.3369	563.586	0.0792	0.4194	0.024	0.129	0.1848	0.5208	0.1734	0.7275	0	930.435	6	1.40377	0.499844	1.48414	1.14751	1.49434	7.91321	0.45283
Miso	Miso	Plant	Legumes	50	1000	1.57	3.52	3.52	5.87	1.41	3.16	3.16	7.27	4.99	6.7	6.7	9.85	2.9	6.16	6.16	10.32	12.4	5113.2	5113.2	31483.9		0.176	0.158	0.335	0.308	255.66	0.0785	0.2935	0.0705	0.3635	0.2495	0.4925	0.145	0.516	0.62	1574.19	4.63158	2.98113	0.522621	1.35683	0.520544	1.48113	5.53774	1.33019
Mushrooms	Mushrooms	Plant	Mushrooms	100	1000	0.17	0.38	0.38	1.07	0.21	0.53	0.53	1.13	2.64	6.41	6.41	9.69	0.86	2.27	2.27	4.93	899.6	4911.4	4911.4	14549.2	Other vegetables (gourds)	0.038	0.053	0.641	0.227	491.14	0.017	0.107	0.021	0.113	0.264	0.969	0.086	0.493	89.96	1454.92	1	1	1	1	1	0.320755	2.01887	0.396226
Mushrooms, Reishi (Lingzhi)	Mushrooms_Reishi_Lingzhi	Plant	Mushrooms	100	1000	0.17	0.38	0.38	1.07	0.21	0.53	0.53	1.13	2.64	6.41	6.41	9.69	0.86	2.27	2.27	4.93	899.6	4911.4	4911.4	14549.2	Other vegetables (gourds)	0.038	0.053	0.641	0.227	491.14	0.017	0.107	0.021	0.113	0.264	0.969	0.086	0.493	89.96	1454.92	1	1	1	1	1	0.320755	2.01887	0.396226
Nectarines & Peaches	Nectarines_Peaches	Plant	Beta.carotene.Fr.Veg	100	1000	0.21	0.89	0.89	1.85	0.27	1.05	1.05	2.96	3.22	5.78	5.78	9.02	0.83	2.43	2.43	5.17	0	9533.1	9533.1	76052.4	Other Fruits	0.089	0.105	0.578	0.243	953.31	0.021	0.185	0.027	0.296	0.322	0.902	0.083	0.517	0	7605.24	2.34211	1.98113	0.901716	1.07048	1.94101	0.396226	3.49057	0.509434
Nuts (various)	Nuts_various	Plant	Nuts	28	1000	4.15	12.96	12.96	26.59	-4.02	0.43	0.43	10.79	19.05	45.15	45.15	95.9	6.64	19.15	19.15	47.15	0	229890	229890	807659		0.36288	0.01204	1.2642	0.5362	6436.91	0.1162	0.74452	-0.11256	0.30212	0.5334	2.6852	0.18592	1.3202	0	22614.5	9.54947	0.22717	1.97223	2.36211	13.1061	2.19245	14.0475	-2.12377
Nuts, almonds	Nuts_almonds	Plant	Nuts	28	1000	4.15	12.96	12.96	26.59	-4.02	0.43	0.43	10.79	19.05	45.15	45.15	95.9	6.64	19.15	19.15	47.15	0	229890	229890	807659		0.36288	0.01204	1.2642	0.5362	6436.91	0.1162	0.74452	-0.11256	0.30212	0.5334	2.6852	0.18592	1.3202	0	22614.5	9.54947	0.22717	1.97223	2.36211	13.1061	2.19245	14.0475	-2.12377
Nuts, brazil	Nuts_brazil	Plant	Nuts	28	1000	4.15	12.96	12.96	26.59	-4.02	0.43	0.43	10.79	19.05	45.15	45.15	95.9	6.64	19.15	19.15	47.15	0	229890	229890	807659		0.36288	0.01204	1.2642	0.5362	6436.91	0.1162	0.74452	-0.11256	0.30212	0.5334	2.6852	0.18592	1.3202	0	22614.5	9.54947	0.22717	1.97223	2.36211	13.1061	2.19245	14.0475	-2.12377
Nuts, cashews	Nuts_cashews	Plant	Nuts	28	1000	4.15	12.96	12.96	26.59	-4.02	0.43	0.43	10.79	19.05	45.15	45.15	95.9	6.64	19.15	19.15	47.15	0	229890	229890	807659		0.36288	0.01204	1.2642	0.5362	6436.91	0.1162	0.74452	-0.11256	0.30212	0.5334	2.6852	0.18592	1.3202	0	22614.5	9.54947	0.22717	1.97223	2.36211	13.1061	2.19245	14.0475	-2.12377
Nuts, chestnuts	Nuts_chestnuts	Plant	Nuts	28	1000	4.15	12.96	12.96	26.59	-4.02	0.43	0.43	10.79	19.05	45.15	45.15	95.9	6.64	19.15	19.15	47.15	0	229890	229890	807659		0.36288	0.01204	1.2642	0.5362	6436.91	0.1162	0.74452	-0.11256	0.30212	0.5334	2.6852	0.18592	1.3202	0	22614.5	9.54947	0.22717	1.97223	2.36211	13.1061	2.19245	14.0475	-2.12377
Nuts, hazelnuts	Nuts_hazelnuts	Plant	Nuts	28	1000	4.15	12.96	12.96	26.59	-4.02	0.43	0.43	10.79	19.05	45.15	45.15	95.9	6.64	19.15	19.15	47.15	0	229890	229890	807659		0.36288	0.01204	1.2642	0.5362	6436.91	0.1162	0.74452	-0.11256	0.30212	0.5334	2.6852	0.18592	1.3202	0	22614.5	9.54947	0.22717	1.97223	2.36211	13.1061	2.19245	14.0475	-2.12377
Nuts, pecan	Nuts_pecan	Plant	Nuts	28	1000	4.15	12.96	12.96	26.59	-4.02	0.43	0.43	10.79	19.05	45.15	45.15	95.9	6.64	19.15	19.15	47.15	0	229890	229890	807659		0.36288	0.01204	1.2642	0.5362	6436.91	0.1162	0.74452	-0.11256	0.30212	0.5334	2.6852	0.18592	1.3202	0	22614.5	9.54947	0.22717	1.97223	2.36211	13.1061	2.19245	14.0475	-2.12377
Nuts, pine	Nuts_pine	Plant	Nuts	28	1000	4.15	12.96	12.96	26.59	-4.02	0.43	0.43	10.79	19.05	45.15	45.15	95.9	6.64	19.15	19.15	47.15	0	229890	229890	807659		0.36288	0.01204	1.2642	0.5362	6436.91	0.1162	0.74452	-0.11256	0.30212	0.5334	2.6852	0.18592	1.3202	0	22614.5	9.54947	0.22717	1.97223	2.36211	13.1061	2.19245	14.0475	-2.12377
Nuts, pistachio	Nuts_pistachio	Plant	Nuts	28	1000	4.15	12.96	12.96	26.59	-4.02	0.43	0.43	10.79	19.05	45.15	45.15	95.9	6.64	19.15	19.15	47.15	0	229890	229890	807659		0.36288	0.01204	1.2642	0.5362	6436.91	0.1162	0.74452	-0.11256	0.30212	0.5334	2.6852	0.18592	1.3202	0	22614.5	9.54947	0.22717	1.97223	2.36211	13.1061	2.19245	14.0475	-2.12377
Nuts, walnut	Nuts_walnut	Plant	Nuts	28	1000	4.15	12.96	12.96	26.59	-4.02	0.43	0.43	10.79	19.05	45.15	45.15	95.9	6.64	19.15	19.15	47.15	0	229890	229890	807659		0.36288	0.01204	1.2642	0.5362	6436.91	0.1162	0.74452	-0.11256	0.30212	0.5334	2.6852	0.18592	1.3202	0	22614.5	9.54947	0.22717	1.97223	2.36211	13.1061	2.19245	14.0475	-2.12377
Oats	Oats	Plant	Grains.unrefined	30	1000	2.64	7.6	7.6	13.98	0.8	2.48	2.48	4.3	6.16	10.68	10.68	17.36	5.78	11.23	11.23	24.25	0	18786.2	18786.2	31014.5	Oatmeal	0.228	0.0744	0.3204	0.3369	563.586	0.0792	0.4194	0.024	0.129	0.1848	0.5208	0.1734	0.7275	0	930.435	6	1.40377	0.499844	1.48414	1.14751	1.49434	7.91321	0.45283
Offal	Offal	Animal	Red.meat	100	1000	70.41	326.21	326.21	910.1	37.57	99.48	99.48	269.19	59.78	318.83	318.83	683.48	101.81	301.41	301.41	657.89	204.6	34732.5	34732.5	190796		32.621	9.948	31.883	30.141	3473.25	7.041	91.01	3.757	26.919	5.978	68.348	10.181	65.789	20.46	19079.6	858.447	187.698	49.7395	132.78	7.07181	132.849	1717.17	70.8868
Oil, canola	Oil_canola	Plant	Oils.unsaturated	20	1000	5.01	10.63	10.63	20.97	2.23	3.77	3.77	7.18	14.65	28.51	28.51	61.1	6.42	19.19	19.19	55.74	1.8	10593.7	10593.7	35400.4		0.2126	0.0754	0.5702	0.3838	211.874	0.1002	0.4194	0.0446	0.1436	0.293	1.222	0.1284	1.1148	0.036	708.008	5.59474	1.42264	0.889548	1.69075	0.431392	1.89057	7.91321	0.841509
Oil, coconut	Oil_coconut	Plant	Oils.saturated	20	1000	1.37	2.42	2.42	3.29	2.78	7.32	7.32	13.07	7.48	17.52	17.52	22.86	1.97	10.67	10.67	17.1	3.7	36.2	36.2	67.2		0.0484	0.1464	0.3504	0.2134	0.724	0.0274	0.0658	0.0556	0.2614	0.1496	0.4572	0.0394	0.342	0.074	1.344	1.27368	2.76226	0.546646	0.940088	0.00147412	0.516981	1.24151	1.04906
Oil, flaxseed	Oil_flaxseed	Plant	Oils.unsaturated	20	1000	5.01	10.63	10.63	20.97	2.23	3.77	3.77	7.18	14.65	28.51	28.51	61.1	6.42	19.19	19.19	55.74	1.8	10593.7	10593.7	35400.4		0.2126	0.0754	0.5702	0.3838	211.874	0.1002	0.4194	0.0446	0.1436	0.293	1.222	0.1284	1.1148	0.036	708.008	5.59474	1.42264	0.889548	1.69075	0.431392	1.89057	7.91321	0.841509
Oil, olive	Oil_olive	Plant	Oils.unsaturated	20	1000	7.85	26.31	26.31	36.32	2.13	5.42	5.42	10.79	18.78	37.58	37.58	61.96	5.78	37.26	37.26	61.19	130.4	177480	177480	621152		0.5262	0.1084	0.7516	0.7452	3549.6	0.157	0.7264	0.0426	0.2158	0.3756	1.2392	0.1156	1.2238	2.608	12423	13.8474	2.04528	1.17254	3.28282	7.22728	2.96226	13.7057	0.803774
Oil, palm	Oil_palm	Plant	Oils.saturated	20	1000	1.37	2.42	2.42	3.29	2.78	7.32	7.32	13.07	7.48	17.52	17.52	22.86	1.97	10.67	10.67	17.1	3.7	36.2	36.2	67.2		0.0484	0.1464	0.3504	0.2134	0.724	0.0274	0.0658	0.0556	0.2614	0.1496	0.4572	0.0394	0.342	0.074	1.344	1.27368	2.76226	0.546646	0.940088	0.00147412	0.516981	1.24151	1.04906
Oil, sesame	Oil_sesame	Plant	Oils.unsaturated	20	1000	5.01	10.63	10.63	20.97	2.23	3.77	3.77	7.18	14.65	28.51	28.51	61.1	6.42	19.19	19.19	55.74	1.8	10593.7	10593.7	35400.4		0.2126	0.0754	0.5702	0.3838	211.874	0.1002	0.4194	0.0446	0.1436	0.293	1.222	0.1284	1.1148	0.036	708.008	5.59474	1.42264	0.889548	1.69075	0.431392	1.89057	7.91321	0.841509
Oil, soybean	Oil_soybean	Plant	Oils.unsaturated	20	1000	4.77	10.52	10.52	17.47	2.16	6.32	6.32	18.8	11.19	15.67	15.67	22.98	2.61	11.69	11.69	20.87	3	14888.2	14888.2	90940.7		0.2104	0.1264	0.3134	0.2338	297.764	0.0954	0.3494	0.0432	0.376	0.2238	0.4596	0.0522	0.4174	0.06	1818.81	5.53684	2.38491	0.488924	1.02996	0.606271	1.8	6.59245	0.815094
Oil, sunflower	Oil_sunflower	Plant	Oils.unsaturated	20	1000	7.5	17.66	17.66	29.69	2.17	3.6	3.6	4.94	10.44	27.96	27.96	67.23	10.06	50.66	50.66	175.68	2.4	36369.4	36369.4	178519		0.3532	0.072	0.5592	1.0132	727.388	0.15	0.5938	0.0434	0.0988	0.2088	1.3446	0.2012	3.5136	0.048	3570.37	9.29474	1.35849	0.872387	4.46344	1.48102	2.83019	11.2038	0.818868
Olives	Olives	Plant	Oils.unsaturated	20	1000	7.85	26.31	26.31	36.32	2.13	5.42	5.42	10.79	18.78	37.58	37.58	61.96	5.78	37.26	37.26	61.19	130.4	177480	177480	621152		0.5262	0.1084	0.7516	0.7452	3549.6	0.157	0.7264	0.0426	0.2158	0.3756	1.2392	0.1156	1.2238	2.608	12423	13.8474	2.04528	1.17254	3.28282	7.22728	2.96226	13.7057	0.803774
Onions, leeks, shallots	Onions_leeks_shallots	Plant	Veg.allium	100	1000	0.1	0.39	0.39	0.62	0.28	0.0506	0.0506	0.82	2.65	3.63	3.63	5	0.95	3.24	3.24	7.47	48.2	932	932	5221.7		0.039	0.00506	0.363	0.324	93.2	0.01	0.062	0.028	0.082	0.265	0.5	0.095	0.747	4.82	522.17	1.02632	0.0954717	0.566303	1.42731	0.189763	0.188679	1.16981	0.528302
Other roots (Turnips, swedes, parsnips)	Other_roots_Turnips_swedes_parsnips	Plant	Veg.other	100	1000	0.19	0.55	0.55	2.3	0.21	0.51	0.51	1.24	3.91	8.21	8.21	11.33	1.22	5.01	5.01	8.11	0	8455.1	8455.1	60920.7		0.055	0.051	0.821	0.501	845.51	0.019	0.23	0.021	0.124	0.391	1.133	0.122	0.811	0	6092.07	1.44737	0.962264	1.28081	2.20705	1.72153	0.358491	4.33962	0.396226
Oysters	Oysters	Animal	Seafood	100	1000	0.6	2.97	2.97	5.2	7.41	26.87	26.87	115.09	48.96	133.07	133.07	393.49	61.9	227.22	227.22	900.4	22997.6	127259	127259	984747		0.297	2.687	13.307	22.722	12725.9	0.06	0.52	0.741	11.509	4.896	39.349	6.19	90.04	2299.76	98474.7	7.81579	50.6981	20.7598	100.097	25.9109	1.13208	9.81132	13.9811
Papaya	Papaya	Plant	Lycopene.Fr.Veg	100	1000	0.21	0.89	0.89	1.85	0.27	1.05	1.05	2.96	3.22	5.78	5.78	9.02	0.83	2.43	2.43	5.17	0	9533.1	9533.1	76052.4	Other Fruits	0.089	0.105	0.578	0.243	953.31	0.021	0.185	0.027	0.296	0.322	0.902	0.083	0.517	0	7605.24	2.34211	1.98113	0.901716	1.07048	1.94101	0.396226	3.49057	0.509434
Pasta	Pasta	Plant	Grains.refined	30	1000	0.98	3.85	3.85	9.96	0.71	1.57	1.57	3.07	5.85	13.35	13.35	25.03	1.02	7.16	7.16	18.15	2.7	33385.6	33385.6	225768		0.1155	0.0471	0.4005	0.2148	1001.57	0.0294	0.2988	0.0213	0.0921	0.1755	0.7509	0.0306	0.5445	0.081	6773.03	3.03947	0.888679	0.624805	0.946256	2.03927	0.554717	5.63774	0.401887
Peanuts (incl Peanut butter)	Peanuts_incl_Peanut_butter	Plant	Nuts	28	1000	4.22	9.11	9.11	15.38	1.42	3.23	3.23	6.15	10.08	22.62	22.62	56.84	5.73	14.14	14.14	20.96	2377.3	61797.9	61797.9	195135		0.25508	0.09044	0.63336	0.39592	1730.34	0.11816	0.43064	0.03976	0.1722	0.28224	1.59152	0.16044	0.58688	66.5644	5463.78	6.71263	1.70642	0.988081	1.74414	3.52311	2.22943	8.12528	0.750189
Pears	Pears	Plant	Fruits.other	100	1000	0.21	0.89	0.89	1.85	0.27	1.05	1.05	2.96	3.22	5.78	5.78	9.02	0.83	2.43	2.43	5.17	0	9533.1	9533.1	76052.4		0.089	0.105	0.578	0.243	953.31	0.021	0.185	0.027	0.296	0.322	0.902	0.083	0.517	0	7605.24	2.34211	1.98113	0.901716	1.07048	1.94101	0.396226	3.49057	0.509434
Peas	Peas	Plant	Legumes	50	1000	2.28	7.46	7.46	20.47	0.51	0.98	0.98	1.87	3.21	8.49	8.49	11.06	0.74	7.52	7.52	33.66	0	27948.2	27948.2	263997		0.373	0.049	0.4245	0.376	1397.41	0.114	1.0235	0.0255	0.0935	0.1605	0.553	0.037	1.683	0	13199.8	9.81579	0.924528	0.662246	1.65639	2.84524	2.15094	19.3113	0.481132
Peppers, green (incl chillis)	Peppers_green_incl_chillis	Plant	Vitamin.C.Fr.Veg	100	1000	0.17	0.38	0.38	1.07	0.21	0.53	0.53	1.13	2.64	6.41	6.41	9.69	0.86	2.27	2.27	4.93	899.6	4911.4	4911.4	14549.2	Other vegetables (gourds)	0.038	0.053	0.641	0.227	491.14	0.017	0.107	0.021	0.113	0.264	0.969	0.086	0.493	89.96	1454.92	1	1	1	1	1	0.320755	2.01887	0.396226
Peppers, Red or yellow bell	Peppers_red_or_yellow_bell	Plant	Lycopene.Fr.Veg	100	1000	0.17	0.38	0.38	1.07	0.21	0.53	0.53	1.13	2.64	6.41	6.41	9.69	0.86	2.27	2.27	4.93	899.6	4911.4	4911.4	14549.2	Other vegetables (gourds)	0.038	0.053	0.641	0.227	491.14	0.017	0.107	0.021	0.113	0.264	0.969	0.086	0.493	89.96	1454.92	1	1	1	1	1	0.320755	2.01887	0.396226
Pineapple	Pineapple	Plant	Vitamin.C.Fr.Veg	100	1000	0.21	0.89	0.89	1.85	0.27	1.05	1.05	2.96	3.22	5.78	5.78	9.02	0.83	2.43	2.43	5.17	0	9533.1	9533.1	76052.4	Other Fruits	0.089	0.105	0.578	0.243	953.31	0.021	0.185	0.027	0.296	0.322	0.902	0.083	0.517	0	7605.24	2.34211	1.98113	0.901716	1.07048	1.94101	0.396226	3.49057	0.509434
Plant-based milks	Plant.based_milks	Plant	Legumes	50	1000	1.57	3.52	3.52	5.87	1.41	3.16	3.16	7.27	4.99	6.7	6.7	9.85	2.9	6.16	6.16	10.32	12.4	5113.2	5113.2	31483.9		0.176	0.158	0.335	0.308	255.66	0.0785	0.2935	0.0705	0.3635	0.2495	0.4925	0.145	0.516	0.62	1574.19	4.63158	2.98113	0.522621	1.35683	0.520544	1.48113	5.53774	1.33019
Plums	Plums	Plant	Fruits.other	100	1000	0.21	0.89	0.89	1.85	0.27	1.05	1.05	2.96	3.22	5.78	5.78	9.02	0.83	2.43	2.43	5.17	0	9533.1	9533.1	76052.4	Other Fruits	0.089	0.105	0.578	0.243	953.31	0.021	0.185	0.027	0.296	0.322	0.902	0.083	0.517	0	7605.24	2.34211	1.98113	0.901716	1.07048	1.94101	0.396226	3.49057	0.509434
Pomegranate	Pomegranate	Plant	Berries	100	1000	0.23	2.41	2.41	6.86	0.64	1.53	1.53	2.91	4.13	12.29	12.29	39.38	0.62	6.12	6.12	17.42	325.2	21162.1	21162.1	43006.5		0.241	0.153	1.229	0.612	2116.21	0.023	0.686	0.064	0.291	0.413	3.938	0.062	1.742	32.52	4300.65	6.34211	2.88679	1.91732	2.69604	4.30877	0.433962	12.9434	1.20755
Pork	Pork	Animal	Red.meat	100	1000	7.39	17.36	17.36	34.09	6.91	12.31	12.31	23.79	63.23	142.66	142.66	469.04	29.47	76.38	76.38	237.55	51	66867.4	66867.4	152330		1.736	1.231	14.266	7.638	6686.74	0.739	3.409	0.691	2.379	6.323	46.904	2.947	23.755	5.1	15233	45.6842	23.2264	22.2559	33.6476	13.6147	13.9434	64.3208	13.0377
Potatoes	Potatoes	Plant	Veg.other	100	1000	0.37	0.88	0.88	1.66	0.09	0.46	0.46	0.7	2.33	3.87	3.87	6.89	0.62	3.48	3.48	6.17	0	2754.2	2754.2	8977.9		0.088	0.046	0.387	0.348	275.42	0.037	0.166	0.009	0.07	0.233	0.689	0.062	0.617	0	897.79	2.31579	0.867925	0.603744	1.53304	0.560777	0.698113	3.13208	0.169811
Processed_meat	Processed_meat	Animal	Processed.meat	50	1000	70.41	326.21	326.21	910.1	37.57	99.48	99.48	269.19	59.78	318.83	318.83	683.48	101.81	301.41	301.41	657.89	204.6	34732.5	34732.5	190796	Unprocessed red meat	16.3105	4.974	15.9415	15.0705	1736.62	3.5205	45.505	1.8785	13.4595	2.989	34.174	5.0905	32.8945	10.23	9539.82	429.224	93.8491	24.8697	66.3899	3.53591	66.4245	858.585	35.4434
Protein, iron and B12 from red meat	Protein_iron_and_B12_from_red_meat	Animal	Red.meat	100	1000	70.41	326.21	326.21	910.1	37.57	99.48	99.48	269.19	59.78	318.83	318.83	683.48	101.81	301.41	301.41	657.89	204.6	34732.5	34732.5	190796		32.621	9.948	31.883	30.141	3473.25	7.041	91.01	3.757	26.919	5.978	68.348	10.181	65.789	20.46	19079.6	858.447	187.698	49.7395	132.78	7.07181	132.849	1717.17	70.8868
Prunes	Prunes	Plant	Fruits.other	100	1000	0.21	0.89	0.89	1.85	0.27	1.05	1.05	2.96	3.22	5.78	5.78	9.02	0.83	2.43	2.43	5.17	0	9533.1	9533.1	76052.4	Other Fruits	0.089	0.105	0.578	0.243	953.31	0.021	0.185	0.027	0.296	0.322	0.902	0.083	0.517	0	7605.24	2.34211	1.98113	0.901716	1.07048	1.94101	0.396226	3.49057	0.509434
Quinoa	Quinoa	Plant	Grains.unrefined	30	1000	2.64	7.6	7.6	13.98	0.8	2.48	2.48	4.3	6.16	10.68	10.68	17.36	5.78	11.23	11.23	24.25	0	18786.2	18786.2	31014.5		0.228	0.0744	0.3204	0.3369	563.586	0.0792	0.4194	0.024	0.129	0.1848	0.5208	0.1734	0.7275	0	930.435	6	1.40377	0.499844	1.48414	1.14751	1.49434	7.91321	0.45283
Radish	Radish	Plant	Veg.other	100	1000	0.19	0.55	0.55	2.3	0.21	0.51	0.51	1.24	3.91	8.21	8.21	11.33	1.22	5.01	5.01	8.11	0	8455.1	8455.1	60920.7		0.055	0.051	0.821	0.501	845.51	0.019	0.23	0.021	0.124	0.391	1.133	0.122	0.811	0	6092.07	1.44737	0.962264	1.28081	2.20705	1.72153	0.358491	4.33962	0.396226
Raspberries	Raspberries	Plant	Berries	100	1000	0.23	2.41	2.41	6.86	0.64	1.53	1.53	2.91	4.13	12.29	12.29	39.38	0.62	6.12	6.12	17.42	325.2	21162.1	21162.1	43006.5		0.241	0.153	1.229	0.612	2116.21	0.023	0.686	0.064	0.291	0.413	3.938	0.062	1.742	32.52	4300.65	6.34211	2.88679	1.91732	2.69604	4.30877	0.433962	12.9434	1.20755
Rice	Rice	Plant	Grains.refined	30	1000	0.98	3.85	3.85	9.96	0.71	1.57	1.57	3.07	5.85	13.35	13.35	25.03	1.02	7.16	7.16	18.15	2.7	33385.6	33385.6	225768		0.1155	0.0471	0.4005	0.2148	1001.57	0.0294	0.2988	0.0213	0.0921	0.1755	0.7509	0.0306	0.5445	0.081	6773.03	3.03947	0.888679	0.624805	0.946256	2.03927	0.554717	5.63774	0.401887
Rice, brown	Rice_brown	Plant	Grains.unrefined	30	1000	0.98	3.85	3.85	9.96	0.71	1.57	1.57	3.07	5.85	13.35	13.35	25.03	1.02	7.16	7.16	18.15	2.7	33385.6	33385.6	225768		0.1155	0.0471	0.4005	0.2148	1001.57	0.0294	0.2988	0.0213	0.0921	0.1755	0.7509	0.0306	0.5445	0.081	6773.03	3.03947	0.888679	0.624805	0.946256	2.03927	0.554717	5.63774	0.401887
Rice, white	Rice_white	Plant	Grains.refined	30	1000	0.98	3.85	3.85	9.96	0.71	1.57	1.57	3.07	5.85	13.35	13.35	25.03	1.02	7.16	7.16	18.15	2.7	33385.6	33385.6	225768		0.1155	0.0471	0.4005	0.2148	1001.57	0.0294	0.2988	0.0213	0.0921	0.1755	0.7509	0.0306	0.5445	0.081	6773.03	3.03947	0.888679	0.624805	0.946256	2.03927	0.554717	5.63774	0.401887
Rye	Rye	Plant	Grains.unrefined	30	1000	0.98	3.85	3.85	9.96	0.71	1.57	1.57	3.07	5.85	13.35	13.35	25.03	1.02	7.16	7.16	18.15	2.7	33385.6	33385.6	225768		0.1155	0.0471	0.4005	0.2148	1001.57	0.0294	0.2988	0.0213	0.0921	0.1755	0.7509	0.0306	0.5445	0.081	6773.03	3.03947	0.888679	0.624805	0.946256	2.03927	0.554717	5.63774	0.401887
Seafood	Seafood	Animal	Seafood	100	1000	0.3	8.41	8.41	26.26	5.41	13.63	13.63	32.64	34.71	65.91	65.91	193.21	58.34	235.12	235.12	420.92	5510.9	41572.2	41572.2	133853		0.841	1.363	6.591	23.512	4157.22	0.03	2.626	0.541	3.264	3.471	19.321	5.834	42.092	551.09	13385.3	22.1316	25.717	10.2824	103.577	8.46443	0.566038	49.5472	10.2075
Shellfish	Shellfish	Animal	Seafood	100	1000	0.6	2.97	2.97	5.2	7.41	26.87	26.87	115.09	48.96	133.07	133.07	393.49	61.9	227.22	227.22	900.4	22997.6	127259	127259	984747		0.297	2.687	13.307	22.722	12725.9	0.06	0.52	0.741	11.509	4.896	39.349	6.19	90.04	2299.76	98474.7	7.81579	50.6981	20.7598	100.097	25.9109	1.13208	9.81132	13.9811
Soy-based products (tofu, tempeh)	Soy.based_products_tofu_tempeh	Plant	Legumes	50	1000	1.57	3.52	3.52	5.87	1.41	3.16	3.16	7.27	4.99	6.7	6.7	9.85	2.9	6.16	6.16	10.32	12.4	5113.2	5113.2	31483.9		0.176	0.158	0.335	0.308	255.66	0.0785	0.2935	0.0705	0.3635	0.2495	0.4925	0.145	0.516	0.62	1574.19	4.63158	2.98113	0.522621	1.35683	0.520544	1.48113	5.53774	1.33019
Spinach	Spinach	Plant	Veg.cruciferous.leafy	100	1000	0.17	0.38	0.38	1.07	0.21	0.53	0.53	1.13	2.64	6.41	6.41	9.69	0.86	2.27	2.27	4.93	899.6	4911.4	4911.4	14549.2		0.038	0.053	0.641	0.227	491.14	0.017	0.107	0.021	0.113	0.264	0.969	0.086	0.493	89.96	1454.92	1	1	1	1	1	0.320755	2.01887	0.396226
Squash, incl. pumpkins	Squash_incl_pumpkins_and_courgettes	Plant	Beta.carotene.Fr.Veg	100	1000	0.17	0.38	0.38	1.07	0.21	0.53	0.53	1.13	2.64	6.41	6.41	9.69	0.86	2.27	2.27	4.93	899.6	4911.4	4911.4	14549.2	Other vegetables (gourds)	0.038	0.053	0.641	0.227	491.14	0.017	0.107	0.021	0.113	0.264	0.969	0.086	0.493	89.96	1454.92	1	1	1	1	1	0.320755	2.01887	0.396226
Squid	Squid	Animal	Seafood	100	1000	0.6	2.97	2.97	5.2	7.41	26.87	26.87	115.09	48.96	133.07	133.07	393.49	61.9	227.22	227.22	900.4	22997.6	127259	127259	984747		0.297	2.687	13.307	22.722	12725.9	0.06	0.52	0.741	11.509	4.896	39.349	6.19	90.04	2299.76	98474.7	7.81579	50.6981	20.7598	100.097	25.9109	1.13208	9.81132	13.9811
Strawberries	Strawberries	Plant	Berries	100	1000	0.23	2.41	2.41	6.86	0.64	1.53	1.53	2.91	4.13	12.29	12.29	39.38	0.62	6.12	6.12	17.42	325.2	21162.1	21162.1	43006.5		0.241	0.153	1.229	0.612	2116.21	0.023	0.686	0.064	0.291	0.413	3.938	0.062	1.742	32.52	4300.65	6.34211	2.88679	1.91732	2.69604	4.30877	0.433962	12.9434	1.20755
Sugar (beet)	Sugar_beet	Plant	Honey.SSBs	100	1000	1.11	1.83	1.83	3.29	1.01	1.81	1.81	2.64	4.38	12.62	12.62	20.55	2.1	5.41	5.41	16.85	12.2	9493.3	9493.3	76242.2		0.183	0.181	1.262	0.541	949.33	0.111	0.329	0.101	0.264	0.438	2.055	0.21	1.685	1.22	7624.22	4.81579	3.41509	1.9688	2.38326	1.93291	2.09434	6.20755	1.90566
Sugar (cane)	Sugar_cane	Plant	Honey.SSBs	100	1000	1.14	2.04	2.04	3.53	0.62	3.2	3.2	5.59	5.35	18.02	18.02	30.83	3.26	16.92	16.92	42.24	13.5	16438.6	16438.6	34890.8		0.204	0.32	1.802	1.692	1643.86	0.114	0.353	0.062	0.559	0.535	3.083	0.326	4.224	1.35	3489.08	5.36842	6.03774	2.81123	7.45374	3.34703	2.15094	6.66038	1.16981
Sweet potatoes, incl. yams	Sweet_potatoes_incl_yams	Plant	Beta.carotene.Fr.Veg	100	1000	0.16	0.33	0.33	0.45	0.21	0.43	0.43	0.61	2.17	2.9	2.9	3.43	0.45	1.61	1.61	9.31	0	929.2	929.2	6825.5	Root Vegetables	0.033	0.043	0.29	0.161	92.92	0.016	0.045	0.021	0.061	0.217	0.343	0.045	0.931	0	682.55	0.868421	0.811321	0.452418	0.709251	0.189192	0.301887	0.849057	0.396226
Tea (especially green)	Tea_especially_green	Plant	Stimulants	20	1000	1.76864	6.49222	6.49222	13.1573	1.02967	9.94644	9.94644	26.975	0.008642	1.31277	1.31277	4.44256	0.001483	1.57613	1.57613	5.35523	260	260	260	260	Tea	0.129844	0.198929	0.0262554	0.0315226	5.2	0.0353729	0.263146	0.0205934	0.5395	0.00017284	0.0888512	2.966e-05	0.107105	5.2	5.2	3.41696	3.75338	0.0409601	0.138866	0.0105876	0.667413	4.96501	0.388556
Tomatoes	Tomatoes	Plant	Lycopene.Fr.Veg	100	1000	0.07	0.8	0.8	5.62	0.37	2.09	2.09	12.62	2.89	17.21	17.21	83.38	0.62	7.51	7.51	39.51	270.4	5335.7	5335.7	11842		0.08	0.209	1.721	0.751	533.57	0.007	0.562	0.037	1.262	0.289	8.338	0.062	3.951	27.04	1184.2	2.10526	3.9434	2.68487	3.30837	1.08639	0.132075	10.6038	0.698113
Turkey	Turkey	Animal	Poultry.Eggs	100	1000	6.46	12.22	12.22	20.4	3.95	9.87	9.87	20.82	39.88	102.42	102.42	197.05	22.69	48.7	48.7	101.46	21	14177.9	14177.9	66044.8		1.222	0.987	10.242	4.87	1417.79	0.646	2.04	0.395	2.082	3.988	19.705	2.269	10.146	2.1	6604.48	32.1579	18.6226	15.9782	21.4537	2.88673	12.1887	38.4906	7.45283
Turmeric	Turmeric	Plant	Veg.other	100	1000	0.16	0.33	0.33	0.45	0.21	0.43	0.43	0.61	2.17	2.9	2.9	3.43	0.45	1.61	1.61	9.31	0	929.2	929.2	6825.5		0.033	0.043	0.29	0.161	92.92	0.016	0.045	0.021	0.061	0.217	0.343	0.045	0.931	0	682.55	0.868421	0.811321	0.452418	0.709251	0.189192	0.301887	0.849057	0.396226
Vegetables, green leafy (excl. spinach)	Vegetables_green_leafy_excl_spinach	Plant	Veg.cruciferous.leafy	100	1000	0.17	0.38	0.38	1.07	0.21	0.53	0.53	1.13	2.64	6.41	6.41	9.69	0.86	2.27	2.27	4.93	899.6	4911.4	4911.4	14549.2		0.038	0.053	0.641	0.227	491.14	0.017	0.107	0.021	0.113	0.264	0.969	0.086	0.493	89.96	1454.92	1	1	1	1	1	0.320755	2.01887	0.396226
Watermelon	Watermelon	Plant	Lycopene.Fr.Veg	100	1000	0.21	0.89	0.89	1.85	0.27	1.05	1.05	2.96	3.22	5.78	5.78	9.02	0.83	2.43	2.43	5.17	0	9533.1	9533.1	76052.4	Other Fruits	0.089	0.105	0.578	0.243	953.31	0.021	0.185	0.027	0.296	0.322	0.902	0.083	0.517	0	7605.24	2.34211	1.98113	0.901716	1.07048	1.94101	0.396226	3.49057	0.509434
Wheat germ	Wheat_germ	Plant	Grains.unrefined	30	1000	0.98	3.85	3.85	9.96	0.71	1.57	1.57	3.07	5.85	13.35	13.35	25.03	1.02	7.16	7.16	18.15	2.7	33385.6	33385.6	225768		0.1155	0.0471	0.4005	0.2148	1001.57	0.0294	0.2988	0.0213	0.0921	0.1755	0.7509	0.0306	0.5445	0.081	6773.03	3.03947	0.888679	0.624805	0.946256	2.03927	0.554717	5.63774	0.401887
Wheatberries	Wheatberries	Plant	Grains.unrefined	30	1000	0.98	3.85	3.85	9.96	0.71	1.57	1.57	3.07	5.85	13.35	13.35	25.03	1.02	7.16	7.16	18.15	2.7	33385.6	33385.6	225768		0.1155	0.0471	0.4005	0.2148	1001.57	0.0294	0.2988	0.0213	0.0921	0.1755	0.7509	0.0306	0.5445	0.081	6773.03	3.03947	0.888679	0.624805	0.946256	2.03927	0.554717	5.63774	0.401887
Wheatgrass	Wheatgrass	Plant	Veg.cruciferous.leafy	30	1000	0.98	3.85	3.85	9.96	0.71	1.57	1.57	3.07	5.85	13.35	13.35	25.03	1.02	7.16	7.16	18.15	2.7	33385.6	33385.6	225768		0.1155	0.0471	0.4005	0.2148	1001.57	0.0294	0.2988	0.0213	0.0921	0.1755	0.7509	0.0306	0.5445	0.081	6773.03	3.03947	0.888679	0.624805	0.946256	2.03927	0.554717	5.63774	0.401887
Yogurt, incl. curd	Yogurt_incl_curd	Animal	Dairy	100	1000	0.8	8.95	8.95	32.19	1.51	3.15	3.15	7	6.58	20.01	20.01	35.15	2.9	10.65	10.65	21.21	200.5	19786.3	19786.3	81420.9	Milk	0.895	0.315	2.001	1.065	1978.63	0.08	3.219	0.151	0.7	0.658	3.515	0.29	2.121	20.05	8142.09	23.5526	5.9434	3.12168	4.69163	4.02865	1.50943	60.7358	2.84906
[truncated: 14 more columns]

## Sheet: Data S3 FrequencybyCountry
FoodGroup	FoodGroup.Summary	STUDY REGIONS - FREQUENCY							WEBSITE CATEGORIES - FREQUENCY
		Australia	India	Nigeria	Singapore	UK	USA	Grand Total	Blog/Lifestyle site	Commercial - Products	Education (medical oversight)	Health care/Insurance	Media - magazine/news/tv/radio	Other (guides, public forums)
Berries	Berries	15	14	16	14	14	17	90	25	39	30	10	50	5
Beta-carotene rich Fruit & Vegetables	Beta.carotene.Fr.Veg	12	10	14	8	14	14	72	29	7	30	22	63	3
Butter	Butter	0	3	0	0	1	0	4	0	0	0	2	2	0
Dairy	Dairy	9	18	12	15	16	14	84	18	10	14	18	49	1
Fruits other	Fruits.other	7	9	11	12	14	6	59	19	7	14	5	52	4
Grains refined	Grains.refined	0	0	0	1	4	1	6	0	0	2	0	6	0
Grains unrefined	Grains.unrefined	13	7	10	9	10	13	62	32	7	15	14	60	2
Honey SSBs	Honey.SSBs	8	6	2	6	2	10	34	12	6	0	5	12	1
Legumes	Legumes	16	6	11	8	17	15	73	33	13	24	15	84	5
Lycopene-rich Fruit & Vegetables	Lycopene.Fr.Veg	12	16	15	19	22	17	101	31	22	33	23	80	9
Mushrooms	Mushrooms	10	6	8	9	13	11	57	13	10	8	8	19	0
Nuts	Nuts	18	20	16	13	18	17	102	31	20	24	30	104	2
Oils saturated	Oils.saturated	0	3	1	1	2	0	7	0	0	1	1	5	0
Oils unsaturated	Oils.unsaturated	3	3	4	2	1	4	17	4	1	2	1	11	1
Poultry & Eggs	Poultry.Eggs	8	15	13	11	17	15	79	19	13	18	17	44	1
Processed meat	Processed.meat	0	0	0	0	0	0	0	0	0	0	0	0	0
Red meat	Red.meat	7	5	9	5	10	10	46	10	8	9	13	32	1
Seafood	Seafood	11	9	12	12	19	17	80	22	12	18	14	54	2
Stimulants (coffee tea chocolate)	Stimulants	13	10	10	14	9	12	68	18	18	13	4	29	2
Vegetables allium	Veg.allium	15	15	19	13	16	17	95	19	19	15	14	38	5
Vegetables cruciferous green leafy	Veg.cruciferous.leafy	21	21	20	20	21	22	125	47	46	37	47	131	9
Vegetables other	Veg.other	19	20	15	18	19	15	106	30	31	16	21	72	4
Vitamin C rich Fruit & Vegetables	Vitamin.C.Fr.Veg	19	19	19	20	20	23	120	33	35	30	25	64	7
Total Number of Recommendations	Total	236	234	237	230	278	270	1485	445	324	353	309	1061	64
Plant food recommendations - total	Plant foods total	201	185	191	187	216	214	1194	376	281	294	245	880	59
Animal food recommendations - total	Animal foods total	35	50	46	43	63	56	293	69	43	59	64	181	5
Plant food % of total	Plant foods %	85.1695	79.0598	80.5907	81.3043	77.6978	79.2593	80.404	84.4944	86.7284	83.2861	79.288	82.9406	92.1875
Animal food % of total	Animal foods %	14.8305	21.3675	19.4093	18.6957	22.6619	20.7407	19.7306	15.5056	13.2716	16.7139	20.712	17.0594	7.8125
	Number of webpages per category	25	25	25	25	25	25	150	26	26	18	16	60	4
FoodGroup	FoodGroup.Summary	STUDY REGIONS - % OF RECOMMENDATIONS							WEBSITE CATEGORIES - % OF RECOMMENDATIONS
		Australia	India	Nigeria	Singapore	UK	USA	Grand Total	Blog/Lifestyle site	Commercial - Products	Education (medical oversight)	Health care/Insurance	Media - magazine/news/tv/radio	Other (guides, public forums)
Berries	Berries	6.35593	5.98291	6.75105	6.08696	5.03597	6.2963	6.06061	5.61798	12.037	8.49858	3.23625	4.71254	7.8125	3.23625	12.037
Beta-carotene rich Fruit & Vegetables	Beta.carotene.Fr.Veg	5.08475	4.2735	5.90717	3.47826	5.03597	5.18519	4.84848	6.51685	2.16049	8.49858	7.11974	5.93779	4.6875	2.16049	8.49858
Butter	Butter	0	1.28205	0	0	0.359712	0	0.26936	0	0	0	0.647249	0.188501	0	0	0.647249
Dairy	Dairy	3.81356	7.69231	5.06329	6.52174	5.7554	5.18519	5.65657	4.04494	3.08642	3.96601	5.82524	4.61828	1.5625	1.5625	5.82524
Fruits other	Fruits.other	2.9661	3.84615	4.64135	5.21739	5.03597	2.22222	3.97306	4.26966	2.16049	3.96601	1.61812	4.90104	6.25	1.61812	6.25
Grains refined	Grains.refined	0	0	0	0.434783	1.43885	0.37037	0.40404	0	0	0.566572	0	0.565504	0	0	0.566572
Grains unrefined	Grains.unrefined	5.50847	2.99145	4.21941	3.91304	3.59712	4.81481	4.17508	7.19101	2.16049	4.24929	4.53074	5.65504	3.125	2.16049	7.19101
Honey SSBs	Honey.SSBs	3.38983	2.5641	0.843882	2.6087	0.719424	3.7037	2.28956	2.69663	1.85185	0	1.61812	1.13101	1.5625	0	2.69663
Legumes	Legumes	6.77966	2.5641	4.64135	3.47826	6.11511	5.55556	4.91582	7.41573	4.01235	6.79887	4.85437	7.91706	7.8125	4.01235	7.91706
Lycopene-rich Fruit & Vegetables	Lycopene.Fr.Veg	5.08475	6.83761	6.32911	8.26087	7.91367	6.2963	6.80135	6.96629	6.79012	9.34844	7.44337	7.54006	14.0625	6.79012	14.0625
Mushrooms	Mushrooms	4.23729	2.5641	3.37553	3.91304	4.67626	4.07407	3.83838	2.92135	3.08642	2.26629	2.589	1.79076	0	0	3.08642
Nuts	Nuts	7.62712	8.54701	6.75105	5.65217	6.47482	6.2963	6.86869	6.96629	6.17284	6.79887	9.70874	9.80207	3.125	3.125	9.80207
Oils saturated	Oils.saturated	0	1.28205	0.421941	0.434783	0.719424	0	0.47138	0	0	0.283286	0.323625	0.471254	0	0	0.471254
Oils unsaturated	Oils.unsaturated	1.27119	1.28205	1.68776	0.869565	0.359712	1.48148	1.14478	0.898876	0.308642	0.566572	0.323625	1.03676	1.5625	0.308642	1.5625
Poultry & Eggs	Poultry.Eggs	3.38983	6.41026	5.48523	4.78261	6.11511	5.55556	5.31987	4.26966	4.01235	5.09915	5.50162	4.14703	1.5625	1.5625	5.50162
Processed meat	Processed.meat	0	0	0	0	0	0	0	0	0	0	0	0	0	0	0
Red meat	Red.meat	2.9661	2.13675	3.79747	2.17391	3.59712	3.7037	3.09764	2.24719	2.46914	2.54958	4.20712	3.01602	1.5625	1.5625	4.20712
Seafood	Seafood	4.66102	3.84615	5.06329	5.21739	6.83453	6.2963	5.38721	4.94382	3.7037	5.09915	4.53074	5.08954	3.125	3.125	5.09915
Stimulants (coffee tea chocolate)	Stimulants	5.50847	4.2735	4.21941	6.08696	3.23741	4.44444	4.57912	4.04494	5.55556	3.68272	1.2945	2.73327	3.125	1.2945	5.55556
Vegetables allium	Veg.allium	6.35593	6.41026	8.01688	5.65217	5.7554	6.2963	6.39731	4.26966	5.8642	4.24929	4.53074	3.58153	7.8125	3.58153	7.8125
Vegetables cruciferous green leafy	Veg.cruciferous.leafy	8.89831	8.97436	8.43882	8.69565	7.55396	8.14815	8.41751	10.5618	14.1975	10.4816	15.2104	12.3468	14.0625	10.4816	15.2104
Vegetables other	Veg.other	8.05085	8.54701	6.32911	7.82609	6.83453	5.55556	7.13805	6.74157	9.5679	4.53258	6.79612	6.78605	6.25	4.53258	9.5679
Vitamin C rich Fruit & Vegetables	Vitamin.C.Fr.Veg	8.05085	8.11966	8.01688	8.69565	7.19424	8.51852	8.08081	7.41573	10.8025	8.49858	8.09061	6.03205	10.9375	6.03205	10.9375

## Sheet: Data S4 ModelFixedEf_FoodGroup
Number	model	fixedeffect	indicator	response	grouping	coef.1	SE.1	Seplus.1	Seminus.1	P.1	significant	CI	minus95CI.1	plus95CI.1	z.val.1
4	1a_CHD	CHD_s	CHD	FoodImpact	Animal	-1.06302	0.132812	-0.930207	-1.19583	1.20519e-15	yes	0.260307	-1.32333	-0.802712	-8.00392
19	1a_CHD	CHD_s:Plant.or.animalPlant	CHD	FoodImpact	Plant	-0.481004	0.0505068	-0.430497	-0.531511	1.67347e-21	yes	0.0989914	-0.579995	-0.382013	-9.52356
4	1a_CHD	CHD_s	CHD	Cond_Intercept	Animal	2.16235	0.0575545	2.2199	2.10479	0		0.112805	2.04954	2.27515	37.5704
19	1a_CHD	CHD_s:Plant.or.animalPlant	CHD	Cond_Intercept	Plant	2.3536	0.0395854	2.39319	2.31402	0		0.0775859	2.27602	2.43119	59.4564
5	1a_CRC	CRC_s	CRC	FoodImpact	Animal	-0.577747	0.0513732	-0.526374	-0.62912	2.42075e-29	yes	0.10069	-0.678437	-0.477058	-11.2461
20	1a_CRC	CRC_s:Plant.or.animalPlant	CRC	FoodImpact	Plant	-0.088609	0.11725	0.0286413	-0.205859	0.449814	no	0.229806	-0.318415	0.141197	-0.755725
5	1a_CRC	CRC_s	CRC	Cond_Intercept	Animal	2.15072	0.0586242	2.20935	2.0921	1.19432e-294		0.114901	2.03582	2.26562	36.6866
20	1a_CRC	CRC_s:Plant.or.animalPlant	CRC	Cond_Intercept	Plant	2.64411	0.0549149	2.69902	2.58919	0		0.107631	2.53648	2.75174	48.1492
6	1a_diabetes	Diabetes_s	Diabetes	FoodImpact	Animal	-0.565601	0.0910402	-0.47456	-0.656641	5.21e-10	yes	0.178436	-0.744036	-0.387165	-6.21265
21	1a_diabetes	Diabetes_s:Plant.or.animalPlant	Diabetes	FoodImpact	Plant	-0.239142	0.0325249	-0.206617	-0.271667	1.94437e-13	yes	0.0637477	-0.302889	-0.175394	-7.35257
6	1a_diabetes	Diabetes_s	Diabetes	Cond_Intercept	Animal	2.31039	0.065467	2.37585	2.24492	8.10331e-273		0.128313	2.18207	2.4387	35.2909
21	1a_diabetes	Diabetes_s:Plant.or.animalPlant	Diabetes	Cond_Intercept	Plant	2.4079	0.0366822	2.44458	2.37122	0		0.0718957	2.336	2.47979	65.6422
3	1a_disease	Average_RRDisease_s	AllDisease	FoodImpact	Animal	-1.13264	0.113943	-1.0187	-1.24659	2.77615e-23	yes	0.223324	-1.35597	-0.90932	-9.94043
18	1a_disease	Average_RRDisease_s:Plant.or.animalPlant	AllDisease	FoodImpact	Plant	-0.709928	0.0814181	-0.62851	-0.791347	2.79329e-18	yes	0.159577	-0.869505	-0.550352	-8.71954
3	1a_disease	Average_RRDisease_s	AllDisease	Cond_Intercept	Animal	-1.13264	0.113943	-1.0187	-1.24659	2.77615e-23		0.223324	-1.35597	-0.90932	-9.94043
18	1a_disease	Average_RRDisease_s:Plant.or.animalPlant	AllDisease	Cond_Intercept	Plant	-0.709928	0.0814181	-0.62851	-0.791347	2.79329e-18		0.159577	-0.869505	-0.550352	-8.71954
2	1a_mort	ACM_s	Mortality	FoodImpact	Animal	-2.06074	0.248434	-1.81231	-2.30917	1.08649e-16	yes	0.486921	-2.54766	-1.57382	-8.29493
17	1a_mort	ACM_s:Plant.or.animalPlant	Mortality	FoodImpact	Plant	-0.722162	0.081236	-0.640926	-0.803398	6.12863e-19	yes	0.15922	-0.881382	-0.562942	-8.88968
2	1a_mort	ACM_s	Mortality	Cond_Intercept	Animal	2.24583	0.0575689	2.3034	2.18827	0		0.112833	2.133	2.35867	39.0112
17	1a_mort	ACM_s:Plant.or.animalPlant	Mortality	Cond_Intercept	Plant	2.25321	0.0488742	2.30209	2.20434	0		0.0957917	2.15742	2.34901	46.1023
1	1a_RR	Average_RR_s	AllHealth	FoodImpact	Animal	-1.37048	0.138208	-1.23227	-1.50869	3.54283e-23	yes	0.270882	-1.64136	-1.0996	-9.91611
16	1a_RR	Average_RR_s:Plant.or.animalPlant	AllHealth	FoodImpact	Plant	-0.784973	0.0946509	-0.690322	-0.879624	1.10108e-16	yes	0.185512	-0.970485	-0.59946	-8.29334
1	1a_RR	Average_RR_s	AllHealth	Cond_Intercept	Animal	2.24729	0.0575563	2.30485	2.18974	0		0.112808	2.13448	2.3601	39.0451
16	1a_RR	Average_RR_s:Plant.or.animalPlant	AllHealth	Cond_Intercept	Plant	2.21132	0.0545861	2.26591	2.15674	0		0.106987	2.10434	2.31831	40.5107
7	1a_stroke	Stroke_s	Stroke	FoodImpact	Animal	-0.610835	0.070888	-0.539947	-0.681723	6.87934e-18	yes	0.138938	-0.749773	-0.471897	-8.6169
22	1a_stroke	Stroke_s:Plant.or.animalPlant	Stroke	FoodImpact	Plant	-0.310057	0.038624	-0.271433	-0.348681	9.943e-16	yes	0.0757017	-0.385758	-0.234355	-8.02756
7	1a_stroke	Stroke_s	Stroke	Cond_Intercept	Animal	2.25507	0.0575904	2.31266	2.19748	0		0.112875	2.1422	2.36795	39.157
22	1a_stroke	Stroke_s:Plant.or.animalPlant	Stroke	Cond_Intercept	Plant	2.22982	0.0510758	2.28089	2.17874	0		0.100107	2.12971	2.32993	43.6571
13	1b_AP	Relative.AP_s	AP	FoodImpact	Animal	-0.00270482	0.0403599	0.0376551	-0.0430647	0.946568	yes	0.0791039	-0.0818087	0.0763991	-0.0670175
28	1b_AP	Relative.AP_s:Plant.or.animalPlant	AP	FoodImpact	Plant	4.76492	0.686219	5.45113	4.0787	3.81901e-12	yes	1.34496	3.41995	6.10988	6.94372
13	1b_AP	Relative.AP_s	AP	Cond_Intercept	Animal	2.05417	0.0696761	2.12385	1.9845	4.93653e-191		0.136563	1.91761	2.19073	29.4817
28	1b_AP	Relative.AP_s:Plant.or.animalPlant	AP	Cond_Intercept	Plant	4.5163	0.290169	4.80647	4.22614	1.2703e-54		0.56872	3.94758	5.08502	15.5644
8	1b_Env	EnvImpact	AllEnvironment	FoodImpact	Animal	-0.117813	0.0409308	-0.0768823	-0.158744	0.00399762	yes	0.0802228	-0.198036	-0.0375902	-2.87835
23	1b_Env	EnvImpact_s:Plant.or.animalPlant	AllEnvironment	FoodImpact	Plant	0.295395	0.871583	1.16698	-0.576188	0.734671	no	1.70827	-1.41288	2.00367	0.338918
8	1b_Env	EnvImpact	AllEnvironment	Cond_Intercept	Animal	2.13511	0.0624674	2.19757	2.07264	4.8743e-256		0.122434	2.01267	2.25754	34.1795
23	1b_Env	EnvImpact_s:Plant.or.animalPlant	AllEnvironment	Cond_Intercept	Plant	2.6031	0.319451	2.92255	2.28364	3.67991e-16		0.626112	1.97698	3.22921	8.14866
10	1b_Envaquatic	Av.Water.Impact_s	AquaticEnv	FoodImpact	Animal	0.0685631	0.0393604	0.107923	0.0292027	0.0815202	no	0.0771449	-0.00858178	0.145708	1.74193
25	1b_Envaquatic	Av.Water.Impact_s:Plant.or.animalPlant	AquaticEnv	FoodImpact	Plant	1.36319	0.360673	1.72386	1.00251	0.0001571	yes	0.706906	0.656282	2.07009	3.77957
10	1b_Envaquatic	Av.Water.Impact_s	AquaticEnv	Cond_Intercept	Animal	1.98057	0.0720639	2.05264	1.90851	2.76014e-166		0.141243	1.83933	2.12182	27.4836
25	1b_Envaquatic	Av.Water.Impact_s:Plant.or.animalPlant	AquaticEnv	Cond_Intercept	Plant	3.06789	0.153633	3.22153	2.91426	1.02431e-88		0.301114	2.76678	3.36901	19.969
9	1b_Envterr	Av.Terr.Impact_s	TerrestrialEnv	FoodImpact	Animal	-0.147629	0.0415576	-0.106071	-0.189186	0.000381752	yes	0.0814513	-0.22908	-0.0661772	-3.55239
24	1b_Envterr	Av.Terr.Impact_s:Plant.or.animalPlant	TerrestrialEnv	FoodImpact	Plant	-1.28838	1.04001	-0.248378	-2.32839	0.215411	no	2.03838	-3.32676	0.749991	-1.23882
9	1b_Envterr	Av.Terr.Impact_s	TerrestrialEnv	Cond_Intercept	Animal	2.14365	0.0608926	2.20454	2.08276	1.74959e-271		0.119347	2.0243	2.263	35.2038
24	1b_Envterr	Av.Terr.Impact_s:Plant.or.animalPlant	TerrestrialEnv	Cond_Intercept	Plant	2.05257	0.359531	2.4121	1.69304	1.13628e-08		0.704667	1.3479	2.75724	5.70902
14	1b_EP	Relative.EP_s	EP	FoodImpact	Animal	0.0528124	0.0387462	0.0915586	0.0140662	0.172872	no	0.0759411	-0.0231288	0.128754	1.36303
29	1b_EP	Relative.EP_s:Plant.or.animalPlant	EP	FoodImpact	Plant	0.967874	0.961752	1.92963	0.00612215	0.31424	no	1.885	-0.917125	2.85287	1.00637
14	1b_EP	Relative.EP_s	EP	Cond_Intercept	Animal	1.99887	0.0704903	2.06936	1.92838	6.92053e-177		0.138158	1.86071	2.13703	28.3567
29	1b_EP	Relative.EP_s:Plant.or.animalPlant	EP	Cond_Intercept	Plant	2.89483	0.397906	3.29273	2.49692	3.4602e-13		0.779881	2.11495	3.67471	7.27516
12	1b_GHG	Relative.GHGs_s	GHG	FoodImpact	Animal	-0.110609	0.0411289	-0.0694798	-0.151738	0.00715978	yes	0.0806111	-0.19122	-0.0299976	-2.68932
27	1b_GHG	Relative.GHGs_s:Plant.or.animalPlant	GHG	FoodImpact	Plant	-1.06243	0.52985	-0.532582	-1.59228	0.0449462	yes	1.03849	-2.10092	-0.0239456	-2.00516
12	1b_GHG	Relative.GHGs_s	GHG	Cond_Intercept	Animal	2.13687	0.0637299	2.2006	2.07314	1.75748e-246		0.124908	2.01196	2.26178	33.5301
27	1b_GHG	Relative.GHGs_s:Plant.or.animalPlant	GHG	Cond_Intercept	Plant	2.08274	0.209374	2.29212	1.87337	2.58583e-23		0.410365	1.67238	2.49311	9.94751
11	1b_Land	Relative.Land.Dose_s	LandUse	FoodImpact	Animal	-0.161364	0.0416329	-0.119731	-0.202997	0.000106241	yes	0.0815989	-0.242963	-0.079765	-3.87588
26	1b_Land	Relative.Land.Dose_s:Plant.or.animalPlant	LandUse	FoodImpact	Plant	-1.56994	1.11953	-0.450412	-2.68947	0.160819	no	2.19424	-3.76418	0.624296	-1.40232
11	1b_Land	Relative.Land.Dose_s	LandUse	Cond_Intercept	Animal	2.14266	0.0599591	2.20262	2.0827	1.1183e-279		0.117518	2.02514	2.26018	35.7353
26	1b_Land	Relative.Land.Dose_s:Plant.or.animalPlant	LandUse	Cond_Intercept	Plant	1.98316	0.367388	2.35055	1.61577	6.73894e-08		0.720068	1.26309	2.70323	5.398
15	1b_Water	Relative.Water_s	WaterUse	FoodImpact	Animal	0.294058	0.0432268	0.337285	0.250831	1.02688e-11	yes	0.084723	0.209335	0.378781	6.80268
30	1b_Water	Relative.Water_s:Plant.or.animalPlant	WaterUse	FoodImpact	Plant	0.162544	0.0493311	0.211875	0.113212	0.000984397	yes	0.0966873	0.0658563	0.259231	3.29495
15	1b_Water	Relative.Water_s	WaterUse	Cond_Intercept	Animal	1.74979	0.0874062	1.83719	1.66238	3.76024e-89		0.171313	1.57847	1.9211	20.019
30	1b_Water	Relative.Water_s:Plant.or.animalPlant	WaterUse	Cond_Intercept	Plant	2.54662	0.0371395	2.58376	2.50948	0		0.0727921	2.47383	2.61942	68.5692

## Sheet: Data S5 ModelRanEf_Groups
model	fixedeffect	indicator	ranef	grpvar	term	grp	condval	condsd
1a_disease	Average_RRDisease_s	AllDisease	1	Country	(Intercept)	Australia	-0.0126512	0.0332278
			2	Country	(Intercept)	India	-0.0126512	0.0332278
			3	Country	(Intercept)	Nigeria	-0.0126512	0.0332278
			4	Country	(Intercept)	Singapore	-0.0181758	0.0332527
			5	Country	(Intercept)	UK	0.0334284	0.0330176
			6	Country	(Intercept)	USA	0.0236035	0.0330629
1a_mort	ACM_s	Mortality	1	Country	(Intercept)	Australia	-0.0126513	0.0332279
			2	Country	(Intercept)	India	-0.0126513	0.0332279
			3	Country	(Intercept)	Nigeria	-0.0126513	0.0332279
			4	Country	(Intercept)	Singapore	-0.0181759	0.0332527
			5	Country	(Intercept)	UK	0.0334285	0.0330177
			6	Country	(Intercept)	USA	0.0236036	0.033063
1a_CHD	CHD_s:Plant.or.animalPlant	CHD	1	Country	(Intercept)	Australia	-0.0126512	0.0332279
			2	Country	(Intercept)	India	-0.0126512	0.0332279
			3	Country	(Intercept)	Nigeria	-0.0126512	0.0332279
			4	Country	(Intercept)	Singapore	-0.0181758	0.0332527
			5	Country	(Intercept)	UK	0.0334285	0.0330176
			6	Country	(Intercept)	USA	0.0236035	0.0330629
1a_CRC	CRC_s	CRC	1	Country	(Intercept)	Australia	-0.00884182	0.0304898
			2	Country	(Intercept)	India	-0.0116316	0.0304993
			3	Country	(Intercept)	Nigeria	-0.0107015	0.0304961
			4	Country	(Intercept)	Singapore	-0.0144231	0.0305088
			5	Country	(Intercept)	UK	0.0263435	0.030368
			6	Country	(Intercept)	USA	0.0198832	0.0303906
1a_stroke	Stroke_s	Stroke	1	Country	(Intercept)	Australia	-0.0144981	0.035373
			2	Country	(Intercept)	India	-0.0144981	0.035373
			3	Country	(Intercept)	Nigeria	-0.0157496	0.0353797
			4	Country	(Intercept)	Singapore	-0.0195069	0.0353998
			5	Country	(Intercept)	UK	0.0400971	0.0350762
			6	Country	(Intercept)	USA	0.0252987	0.0351575
1a_diabetes	Diabetes_s	Diabetes	1	Country	(Intercept)	Australia	-0.0126512	0.0332279
			2	Country	(Intercept)	India	-0.0126512	0.0332279
			3	Country	(Intercept)	Nigeria	-0.0126512	0.0332279
			4	Country	(Intercept)	Singapore	-0.0181758	0.0332527
			5	Country	(Intercept)	UK	0.0334285	0.0330176
			6	Country	(Intercept)	USA	0.0236036	0.0330629
1b_Env	EnvImpact	AllEnvironment	1	Country	(Intercept)	Australia	-0.0126513	0.0332279
			2	Country	(Intercept)	India	-0.0126513	0.0332279
			3	Country	(Intercept)	Nigeria	-0.0126513	0.0332279
			4	Country	(Intercept)	Singapore	-0.0181758	0.0332527
			5	Country	(Intercept)	UK	0.0334285	0.0330176
			6	Country	(Intercept)	USA	0.0236035	0.0330629
1b_Envaquatic	Av.Water.Impact_s:Plant.or.animalPlant	AquaticEnv	1	Country	(Intercept)	Australia	-0.0126513	0.0332278
			2	Country	(Intercept)	India	-0.0126513	0.0332278
			3	Country	(Intercept)	Nigeria	-0.0126513	0.0332278
			4	Country	(Intercept)	Singapore	-0.0181758	0.0332526
			5	Country	(Intercept)	UK	0.0334283	0.0330176
			6	Country	(Intercept)	USA	0.0236034	0.0330629
1b_Envterr	Av.Terr.Impact_s	TerrestrialEnv	1	Country	(Intercept)	Australia	-0.0126513	0.0332279
			2	Country	(Intercept)	India	-0.0126513	0.0332279
			3	Country	(Intercept)	Nigeria	-0.0126513	0.0332279
			4	Country	(Intercept)	Singapore	-0.0181759	0.0332527
			5	Country	(Intercept)	UK	0.0334285	0.0330177
			6	Country	(Intercept)	USA	0.0236035	0.033063
1b_Land	Relative.Land.Dose_s	LandUse	1	Country	(Intercept)	Australia	-0.0126513	0.0332278
			2	Country	(Intercept)	India	-0.0126513	0.0332278
			3	Country	(Intercept)	Nigeria	-0.0126513	0.0332278
			4	Country	(Intercept)	Singapore	-0.0181758	0.0332526
			5	Country	(Intercept)	UK	0.0334284	0.0330176
			6	Country	(Intercept)	USA	0.0236034	0.0330629
1b_GHG	Relative.GHGs_s	GHG	1	Country	(Intercept)	Australia	-0.0126513	0.0332279
			2	Country	(Intercept)	India	-0.0126513	0.0332279
			3	Country	(Intercept)	Nigeria	-0.0126513	0.0332279
			4	Country	(Intercept)	Singapore	-0.0181759	0.0332527
			5	Country	(Intercept)	UK	0.0334286	0.0330177
			6	Country	(Intercept)	USA	0.0236037	0.033063
1b_EP	Relative.EP_s	EP	1	Country	(Intercept)	Australia	-0.0126513	0.0332279
			2	Country	(Intercept)	India	-0.0126513	0.0332279
			3	Country	(Intercept)	Nigeria	-0.0126513	0.0332279
			4	Country	(Intercept)	Singapore	-0.0181758	0.0332527
			5	Country	(Intercept)	UK	0.0334285	0.0330176
			6	Country	(Intercept)	USA	0.0236035	0.0330629
1b_AP	Relative.AP_s	AP	1	Country	(Intercept)	Australia	-0.0126513	0.0332279
			2	Country	(Intercept)	India	-0.0126513	0.0332279
			3	Country	(Intercept)	Nigeria	-0.0126513	0.0332279
			4	Country	(Intercept)	Singapore	-0.0181759	0.0332527
			5	Country	(Intercept)	UK	0.0334286	0.0330177
			6	Country	(Intercept)	USA	0.0236036	0.033063
1b_Water	Relative.Water_s	WaterUse	1	Country	(Intercept)	Australia	-0.0178501	0.0360532
			2	Country	(Intercept)	India	-0.0152515	0.0360387
			3	Country	(Intercept)	Nigeria	-0.0100605	0.0360096
			4	Country	(Intercept)	Singapore	-0.021752	0.036075
			5	Country	(Intercept)	UK	0.0439379	0.0357023
			6	Country	(Intercept)	USA	0.0221929	0.0358271

## Sheet: Data S6 ModelFixedEf_FoodItem
Number	model	fixedeffect	indicator	response	grouping	coef.1	SE.1	Seminus.1	Seplus.1	P.1	significant	CI	minus95CI.1	plus95CI.1	z.val.1
4	1a_CHD	CHD_s	CHD	FoodImpact	Animal	-0.551661	0.0856075	-0.637269	-0.466054	1.16309e-10	yes	0.167788	-0.719449	-0.383874	-6.44407
19	1a_CHD	CHD_s:Plant.or.animalPlant	CHD	FoodImpact	Plant	-0.221207	0.0280105	-0.249217	-0.193196	2.85043e-15	yes	0.0548996	-0.276106	-0.166307	-7.89729
4	1a_CHD	CHD_s	CHD	Cond_Intercept	Animal	-1.70541	0.0938059	-1.79921	-1.6116	7.40917e-74		0.183856	-1.88926	-1.52155	-18.1802
19	1a_CHD	CHD_s:Plant.or.animalPlant	CHD	Cond_Intercept	Plant	-2.263	0.075913	-2.33892	-2.18709	2.85695e-195		0.148787	-2.41179	-2.11422	-29.8105
5	1a_CRC	CRC_s	CRC	FoodImpact	Animal	-0.203555	0.0250677	-0.228623	-0.178487	4.65405e-16	yes	0.0491318	-0.252687	-0.154423	-8.1202
20	1a_CRC	CRC_s:Plant.or.animalPlant	CRC	FoodImpact	Plant	-0.0333189	0.047573	-0.0808919	0.014254	0.483693	no	0.0932413	-0.12656	0.0599224	-0.700375
5	1a_CRC	CRC_s	CRC	Cond_Intercept	Animal	-1.83408	0.0895772	-1.92365	-1.7445	3.61121e-93		0.175568	-2.00964	-1.65851	-20.4748
20	1a_CRC	CRC_s:Plant.or.animalPlant	CRC	Cond_Intercept	Plant	-2.12705	0.0765341	-2.20358	-2.05051	5.39447e-170		0.150004	-2.27705	-1.97704	-27.7922
6	1a_diabetes	Diabetes_s	Diabetes	FoodImpact	Animal	-1.04996	0.108397	-1.15836	-0.941566	3.44962e-22	yes	0.212455	-1.26242	-0.837508	-9.68625
21	1a_diabetes	Diabetes_s:Plant.or.animalPlant	Diabetes	FoodImpact	Plant	-0.0721137	0.0240065	-0.0961202	-0.0481072	0.00266519	yes	0.0470518	-0.119166	-0.0250619	-3.00393
6	1a_diabetes	Diabetes_s	Diabetes	Cond_Intercept	Animal	-1.07542	0.11969	-1.19511	-0.95573	2.58697e-19		0.234589	-1.31001	-0.840831	-8.98502
21	1a_diabetes	Diabetes_s:Plant.or.animalPlant	Diabetes	Cond_Intercept	Plant	-2.24122	0.0758394	-2.31706	-2.16539	6.14715e-192		0.148643	-2.38987	-2.09258	-29.5522
3	1a_disease	Average_RRDisease_s	AllDisease	FoodImpact	Animal	-0.590973	0.0665949	-0.657568	-0.524379	7.04648e-19	yes	0.130524	-0.721497	-0.46045	-8.87416
18	1a_disease	Average_RRDisease_s:Plant.or.animalPlant	AllDisease	FoodImpact	Plant	-0.273618	0.0364164	-0.310034	-0.237201	5.75245e-14	yes	0.0713747	-0.344993	-0.202243	-7.5136
3	1a_disease	Average_RRDisease_s	AllDisease	Cond_Intercept	Animal	-1.56627	0.0950499	-1.66132	-1.47122	5.24688e-61		0.186294	-1.75256	-1.37997	-16.4784
18	1a_disease	Average_RRDisease_s:Plant.or.animalPlant	AllDisease	Cond_Intercept	Plant	-2.28429	0.0764187	-2.36071	-2.20787	2.51559e-196		0.149778	-2.43407	-2.13451	-29.8918
2	1a_mort	ACM_s	Mortality	FoodImpact	Animal	-0.967556	0.101956	-1.06951	-0.865599	2.31273e-21	yes	0.199831	-1.16739	-0.767725	-9.48989
17	1a_mort	ACM_s:Plant.or.animalPlant	Mortality	FoodImpact	Plant	-0.678716	0.0577163	-0.736432	-0.621	6.30901e-32	yes	0.113122	-0.791838	-0.565594	-11.7595
2	1a_mort	ACM_s	Mortality	Cond_Intercept	Animal	-1.38576	0.101459	-1.48722	-1.2843	1.80247e-42		0.198857	-1.58461	-1.1869	-13.6583
17	1a_mort	ACM_s:Plant.or.animalPlant	Mortality	Cond_Intercept	Plant	-2.39534	0.0784087	-2.47375	-2.31693	5.75223e-205		0.153678	-2.54902	-2.24166	-30.5494
1	1a_RR	Average_RR_s	AllHealth	FoodImpact	Animal	-0.674666	0.075815	-0.750481	-0.598851	5.64336e-19	yes	0.148595	-0.82326	-0.526071	-8.89884
16	1a_RR	Average_RR_s:Plant.or.animalPlant	AllHealth	FoodImpact	Plant	-0.35778	0.0442385	-0.402018	-0.313541	6.08891e-16	yes	0.0867058	-0.444486	-0.271074	-8.08753
1	1a_RR	Average_RR_s	AllHealth	Cond_Intercept	Animal	-1.53952	0.0960818	-1.6356	-1.44343	8.83293e-58		0.188317	-1.72783	-1.3512	-16.023
16	1a_RR	Average_RR_s:Plant.or.animalPlant	AllHealth	Cond_Intercept	Plant	-2.30393	0.0768348	-2.38076	-2.22709	1.51916e-197		0.150593	-2.45452	-2.15333	-29.9854
7	1a_stroke	Stroke_s	Stroke	FoodImpact	Animal	-0.379494	0.0553189	-0.434813	-0.324175	6.88035e-12	yes	0.108423	-0.487918	-0.271071	-6.86012
22	1a_stroke	Stroke_s:Plant.or.animalPlant	Stroke	FoodImpact	Plant	-0.153183	0.0237205	-0.176903	-0.129462	1.06231e-10	yes	0.0464914	-0.199674	-0.106691	-6.45781
7	1a_stroke	Stroke_s	Stroke	Cond_Intercept	Animal	-1.79308	0.0904003	-1.88348	-1.70268	1.48922e-87		0.177181	-1.97026	-1.6159	-19.8349
22	1a_stroke	Stroke_s:Plant.or.animalPlant	Stroke	Cond_Intercept	Plant	-2.22479	0.0761249	-2.30091	-2.14866	9.20398e-188		0.149202	-2.37399	-2.07558	-29.2255
13	1b_AP	Relative.AP_s	AP	FoodImpact	Animal	-0.304101	0.0355294	-0.33963	-0.268571	1.13734e-17	yes	0.0696364	-0.373737	-0.234464	-8.55912
28	1b_AP	Relative.AP_s:Plant.or.animalPlant	AP	FoodImpact	Plant	-1.59157	0.403854	-1.99542	-1.18772	8.11584e-05	yes	0.791539	-2.38311	-0.80003	-3.94095
13	1b_AP	Relative.AP_s	AP	Cond_Intercept	Animal	-1.47235	0.099564	-1.57191	-1.37278	1.75215e-49		0.195142	-1.66749	-1.27721	-14.7879
28	1b_AP	Relative.AP_s:Plant.or.animalPlant	AP	Cond_Intercept	Plant	-2.71229	0.145006	-2.85729	-2.56728	4.53167e-78		0.284206	-2.99649	-2.42808	-18.7047
8	1b_Env	EnvImpact	AllEnvironment	FoodImpact	Animal	-0.317265	0.0354915	-0.352756	-0.281773	3.92061e-19	yes	0.069562	-0.386827	-0.247703	-8.93918
23	1b_Env	EnvImpact_s:Plant.or.animalPlant	AllEnvironment	FoodImpact	Plant	-3.33839	0.638126	-3.97652	-2.70026	1.68094e-07	yes	1.2507	-4.58909	-2.08769	-5.23155
8	1b_Env	EnvImpact	AllEnvironment	Cond_Intercept	Animal	-1.57866	0.0933689	-1.67203	-1.48529	3.94122e-64		0.183	-1.76166	-1.39566	-16.9078
23	1b_Env	EnvImpact_s:Plant.or.animalPlant	AllEnvironment	Cond_Intercept	Plant	-3.08366	0.181272	-3.26493	-2.90239	6.7797e-65		0.355287	-3.43895	-2.72838	-17.0112
10	1b_Envaquatic	Av.Water.Impact_s	AquaticEnv	FoodImpact	Animal	-0.237937	0.0328833	-0.27082	-0.205054	4.62759e-13	no	0.06445	-0.302387	-0.173487	-7.23581
25	1b_Envaquatic	Av.Water.Impact_s:Plant.or.animalPlant	AquaticEnv	FoodImpact	Plant	-1.21283	0.249702	-1.46253	-0.963126	1.19118e-06	yes	0.489408	-1.70224	-0.723421	-4.8571
10	1b_Envaquatic	Av.Water.Impact_s	AquaticEnv	Cond_Intercept	Animal	-1.53848	0.100994	-1.63948	-1.43749	2.12357e-52		0.197945	-1.73643	-1.34054	-15.2334
25	1b_Envaquatic	Av.Water.Impact_s:Plant.or.animalPlant	AquaticEnv	Cond_Intercept	Plant	-2.613	0.110352	-2.72335	-2.50264	5.98253e-124		0.216287	-2.82928	-2.39671	-23.6787
9	1b_Envterr	Av.Terr.Impact_s	TerrestrialEnv	FoodImpact	Animal	-0.301033	0.0344541	-0.335487	-0.266579	2.38877e-18	yes	0.0675287	-0.368562	-0.233505	-8.73724
24	1b_Envterr	Av.Terr.Impact_s:Plant.or.animalPlant	TerrestrialEnv	FoodImpact	Plant	-3.72924	0.839052	-4.56829	-2.89019	8.80602e-06	yes	1.64451	-5.37375	-2.08473	-4.44459
9	1b_Envterr	Av.Terr.Impact_s	TerrestrialEnv	Cond_Intercept	Animal	-1.63945	0.091713	-1.73116	-1.54774	1.8174e-71		0.179754	-1.81921	-1.4597	-17.8759
24	1b_Envterr	Av.Terr.Impact_s:Plant.or.animalPlant	TerrestrialEnv	Cond_Intercept	Plant	-3.10437	0.212132	-3.3165	-2.89224	1.70125e-48		0.415771	-3.52014	-2.6886	-14.6341
14	1b_EP	Relative.EP_s	EP	FoodImpact	Animal	-0.197653	0.0312146	-0.228867	-0.166438	2.41927e-10	yes	0.0611795	-0.258832	-0.136473	-6.33205
29	1b_EP	Relative.EP_s:Plant.or.animalPlant	EP	FoodImpact	Plant	-2.14068	0.597701	-2.73838	-1.54298	0.000341593	yes	1.17147	-3.31215	-0.969209	-3.58153
14	1b_EP	Relative.EP_s	EP	Cond_Intercept	Animal	-1.60971	0.0997208	-1.70943	-1.50999	1.28986e-58		0.195449	-1.80516	-1.41426	-16.1421
29	1b_EP	Relative.EP_s:Plant.or.animalPlant	EP	Cond_Intercept	Plant	-2.88646	0.199679	-3.08614	-2.68678	2.31548e-47		0.391364	-3.27782	-2.49509	-14.4555
12	1b_GHG	Relative.GHGs_s	GHG	FoodImpact	Animal	-0.342506	0.0380699	-0.380576	-0.304436	2.32434e-19	yes	0.0746156	-0.417122	-0.267891	-8.99678
27	1b_GHG	Relative.GHGs_s:Plant.or.animalPlant	GHG	FoodImpact	Plant	-3.76848	0.600964	-4.36944	-3.16751	3.59387e-10	yes	1.17787	-4.94635	-2.59061	-6.27072
12	1b_GHG	Relative.GHGs_s	GHG	Cond_Intercept	Animal	-1.53465	0.0947698	-1.62942	-1.43988	5.60849e-59		0.185745	-1.7204	-1.34891	-16.1935
27	1b_GHG	Relative.GHGs_s:Plant.or.animalPlant	GHG	Cond_Intercept	Plant	-3.23181	0.17873	-3.41054	-3.05308	4.41153e-73		0.350305	-3.58212	-2.88151	-18.0821
11	1b_Land	Relative.Land.Dose_s	LandUse	FoodImpact	Animal	-0.280965	0.0330452	-0.31401	-0.24792	1.85616e-17	yes	0.0647673	-0.345732	-0.216198	-8.50246
26	1b_Land	Relative.Land.Dose_s:Plant.or.animalPlant	LandUse	FoodImpact	Plant	-2.2872	0.807303	-3.0945	-1.4799	0.00460939	yes	1.58229	-3.86948	-0.704914	-2.83313
11	1b_Land	Relative.Land.Dose_s	LandUse	Cond_Intercept	Animal	-1.68455	0.0907778	-1.77533	-1.59377	7.17787e-77		0.177921	-1.86247	-1.50663	-18.5569
26	1b_Land	Relative.Land.Dose_s:Plant.or.animalPlant	LandUse	Cond_Intercept	Plant	-2.72909	0.192896	-2.92199	-2.5362	1.92101e-45		0.378069	-3.10716	-2.35103	-14.148
15	1b_Water	Relative.Water_s	WaterUse	FoodImpact	Animal	-0.128695	0.033986	-0.162681	-0.0947092	0.000152654	yes	0.0666114	-0.195307	-0.0620839	-3.78671
30	1b_Water	Relative.Water_s:Plant.or.animalPlant	WaterUse	FoodImpact	Plant	-0.186772	0.0430949	-0.229867	-0.143677	1.46447e-05	yes	0.0844645	-0.271237	-0.102307	-4.33397
15	1b_Water	Relative.Water_s	WaterUse	Cond_Intercept	Animal	-1.78524	0.0991609	-1.8844	-1.68608	1.82926e-72		0.194352	-1.97959	-1.59089	-18.0035
30	1b_Water	Relative.Water_s:Plant.or.animalPlant	WaterUse	Cond_Intercept	Plant	-2.27314	0.0783503	-2.35149	-2.19479	4.58272e-185		0.153564	-2.4267	-2.11957	-29.0125
